# Supplementary material for: Senescence-Related Changes in Gene Expression of Peripheral Blood Mononuclear Cells from Octo/Nonagenarians Compared to Their Offspring
Source: Oxid Med Cell Longev. 2013 Nov 27;2013:189129. doi: 10.1155/2013/189129 (PMC3863454; doi:10.1155/2013/189129)
Supplement: Supplementary file 2 [file 189129.f2.xlsx]

## Sheet: 0.05+1.2_FC_18smplsnew
p<0.05, Fold change >1.2, octo/nonagenarian vs offspring
Transcripts Cluster Id	Corrected p-value	p-value	FCAbsolute	regulation	genedescription	genbank	genesymbol	refseq	unigene						0
7996260	0.00227712	3.35843e-06	2.62875	up
7911341	0.0491584	0.00293179	2.46499	down				NC_001807
8133721	0.0476265	0.00277018	2.22095	down	heat shock 27kDa protein 1	U90906	HSPB1	NM_001540	Hs.520973///Hs.520973///Hs.520973
7998666	0.00512931	3.29661e-05	2.2194	up	small nucleolar RNA, H/ACA box 64 | ribosomal protein S2	BC063011	SNORA64|RPS2	NR_002326	Hs.711822///Hs.381079///Hs.498569///Hs.709223///Hs.709308
8049528	0.000306661	5.65352e-08	2.21038	down	leucine rich repeat (in FLII) interacting protein 1	AF115510	LRRFIP1		Hs.471779///Hs.709694///Hs.471779///Hs.709694
7998722	0.0143945	0.000302356	2.05459	up	small nucleolar RNA, C/D box 60		SNORD60	NR_002736
8009241	0.00927076	0.000127758	2.03619	up	small nucleolar RNA, C/D box 104		SNORD104	NR_004380
7928308	0.0319953	0.00139648	2.02546	up	DNA-damage-inducible transcript 4	BC007714	DDIT4	NM_019058	Hs.523012///Hs.523012///Hs.523012
7901048	0.0385609	0.00193898	1.99187	up	small nucleolar RNA, C/D box 46		SNORD46	NR_000024
8096415	0.0387767	0.00195947	1.98508	down	multimerin 1	BC063848	MMRN1	NM_007351	Hs.268107///Hs.268107///Hs.268107///Hs.268107///Hs.268107
8133106	0.0390678	0.00198607	1.98148	up	small nucleolar RNA, H/ACA box 22		SNORA22	NR_002961
7943158	0.00323252	7.79134e-06	1.95982	up	small Cajal body-specific RNA 9		SCARNA9	NR_002569
7989883	0.0146331	0.00031968	1.93882	down
8030366	0.00927076	0.000126996	1.93744	up	small nucleolar RNA, C/D box 35A | ribosomal protein L13a	AK056837	SNORD35A|RPL13A	NR_000018
7922343	0.0499387	0.00301976	1.93299	down	tumor necrosis factor (ligand) superfamily, member 4 (tax-transcriptionally activated glycoprotein 1, 34kDa)	BC041663	TNFSF4	NM_003326	Hs.181097///Hs.181097///Hs.181097///Hs.181097
8030360	0.0248167	0.000831088	1.91403	up	small nucleolar RNA, C/D box 32A | ribosomal protein L13a	AK056837	SNORD32A|RPL13A	NR_000021
8117377	0.0101152	0.000152449	1.90522	up	histone cluster 1, H1e	BC096168	HIST1H1E	NM_005321	Hs.248133///Hs.248133///Hs.248133
8102232	0.00828154	9.35141e-05	1.8766	down	lymphoid enhancer-binding factor 1	AF288571	LEF1	NM_016269	Hs.555947///Hs.555947///Hs.555947///Hs.555947
8049540	0.0145247	0.000312625	1.84155	down	leucine rich repeat (in FLII) interacting protein 1	AF115510	LRRFIP1		Hs.471779///Hs.709694///Hs.471779///Hs.709694
7950983	0.0231941	0.000731692	1.82123	down	cysteine and histidine-rich domain (CHORD)-containing 1	AK226099	CHORDC1	NM_012124	Hs.22857///Hs.22857///Hs.22857
8007441	0.0265092	0.000944443	1.80796	up	ribosomal protein L27	BC021886	RPL27	NM_000988	Hs.514196///Hs.697561///Hs.514196///Hs.697561///Hs.514196///Hs.697561
7944867	0.00767723	8.44096e-05	1.79914	up
7938291	0.0307873	0.00128628	1.78287	up	small nucleolar RNA, H/ACA box 3		SNORA3	NR_002580
8104012	0.00327093	8.66879e-06	1.77361	down
8024238	0.0231941	0.000730285	1.76294	up	cold inducible RNA binding protein	AF021336	CIRBP	NM_001280|NR_023312|NR_023313	Hs.634522///Hs.634522///Hs.634522///Hs.634522///Hs.634522
8135488	0.00484779	2.51104e-05	1.74417	down	leucine rich repeat neuronal 3	BC035133	LRRN3	NM_001099660|NM_001099658|NM_018334	Hs.3781///Hs.3781///Hs.3781///Hs.3781///Hs.3781///Hs.3781
7939546	0.0275563	0.00101618	1.73335	up		U20770	CD82	NM_002231|NM_001024844	Hs.527778///Hs.527778///Hs.527778///Hs.527778///Hs.527778
8118613	0.00949724	0.000132207	1.73083	up	solute carrier family 39 (zinc transporter), member 7	D82060	SLC39A7	NM_006979|NM_001077516	Hs.631995///Hs.631995///Hs.631995///Hs.631995///Hs.631995///Hs.631995///Hs.631995///Hs.631995///Hs.631995
8179525	0.0101152	0.00015209	1.7306	up	solute carrier family 39 (zinc transporter), member 7	D82060	SLC39A7	NM_006979|NM_001077516	Hs.631995///Hs.631995///Hs.631995///Hs.631995///Hs.631995///Hs.631995///Hs.631995///Hs.631995///Hs.631995
8178225	0.0100395	0.000149493	1.72516	up	solute carrier family 39 (zinc transporter), member 7	D82060	SLC39A7	NM_006979|NM_001077516	Hs.631995///Hs.631995///Hs.631995///Hs.631995///Hs.631995///Hs.631995///Hs.631995///Hs.631995///Hs.631995
7981530	0.0161595	0.000388727	1.72414	up	G protein-coupled receptor 132	AF083955	GPR132	NM_013345	Hs.532504///Hs.532504///Hs.532504///Hs.532504
8031047	0.0141223	0.000294851	1.72112	down	myeloid-associated differentiation marker	BC095412	MYADM	NM_001020818|NM_001020819|NM_138373|NM_001020821|NM_001020820	Hs.380906///Hs.380906///Hs.380906///Hs.380906///Hs.380906///Hs.380906///Hs.380906///Hs.380906///Hs.380906///Hs.380906///Hs.380906
8046380	0.00841619	9.87191e-05	1.71386	down	integrin, alpha 6		ITGA6	NM_000210|NM_001079818	Hs.133397///Hs.133397///Hs.133397///Hs.133397///Hs.133397///Hs.133397
7939068	0.0133504	0.000271352	1.70758	up	ribosomal protein S25	M64716	RPS25	XR_039625	Hs.512676///Hs.512676
8178220	0.000938885	5.19271e-07	1.70511	up	major histocompatibility complex, class II, DP beta 1	DQ284441	HLA-DPB1	NM_002121	Hs.485130///Hs.485130///Hs.485130///Hs.485130///Hs.485130///Hs.485130///Hs.485130///Hs.485130///Hs.485130///Hs.485130///Hs.485130///Hs.485130///Hs.485130
8109526	0.00763992	8.27479e-05	1.68586	down
8139758	0.00205594	2.74515e-06	1.6852	up	coiled-coil-helix-coiled-coil-helix domain containing 2	BC100275	CHCHD2	NM_016139	Hs.389996///Hs.547257///Hs.389996///Hs.547257///Hs.389996///Hs.547257///Hs.389996///Hs.547257
8161024	0.0160055	0.000377693	1.67616	up	RNA component of mitochondrial RNA processing endoribonuclease		RMRP	NR_003051
8128712	6.87514e-05	3.16871e-09	1.67013	down
8008644	0.0199895	0.000556467	1.66634	down
8073088	0.0370332	0.00181207	1.66581	up	apolipoprotein B mRNA editing enzyme, catalytic polypeptide-like 3G | apolipoprotein B mRNA editing enzyme, catalytic polypeptide-like 3F	BC024268	APOBEC3G|APOBEC3F	NM_021822	Hs.660143///Hs.659991///Hs.660143///Hs.659991///Hs.660143///Hs.660143
7973054	0.000387719	1.07218e-07	1.6605	up
8020806	0.0116707	0.000209779	1.6529	up	ring finger protein 125	BC012021	RNF125	NM_017831	Hs.633703///Hs.633703///Hs.633703
8049542	0.0317545	0.00136109	1.65092	down	leucine rich repeat (in FLII) interacting protein 1	AF115510	LRRFIP1		Hs.471779///Hs.709694///Hs.471779///Hs.709694
7959078	0.00492288	2.76568e-05	1.64494	up	phosphatidylethanolamine binding protein 1		PEBP1	XM_001720379
8049530	0.00749463	7.94471e-05	1.63887	down	leucine rich repeat (in FLII) interacting protein 1	AF115510	LRRFIP1		Hs.471779///Hs.709694///Hs.471779///Hs.709694
8136471	0.00760726	8.20436e-05	1.6322	down
7941460	0.00284818	5.90718e-06	1.63169	up	DR1-associated protein 1 (negative cofactor 2 alpha)	BC010025	DRAP1	NM_006442	Hs.356742///Hs.356742///Hs.356742///Hs.356742
7902861	0.00645588	6.00839e-05	1.62829	down	leucine rich repeat containing 8 family, member B	BC030607	LRRC8B	NM_015350	Hs.482017///Hs.632420///Hs.482017///Hs.632420///Hs.482017///Hs.632420///Hs.482017///Hs.632420
7999752	0.0313309	0.00132128	1.62577	up
7969050	0.00985832	0.000143124	1.62131	down	cysteinyl leukotriene receptor 2	AB038269	CYSLTR2	NM_020377	Hs.253706///Hs.614318///Hs.253706///Hs.614318///Hs.253706///Hs.614318
8052231	0.00492288	3.02663e-05	1.61192	down
8002133	0.00103852	6.41739e-07	1.60217	up	proteasome (prosome, macropain) subunit, beta type, 10 | chymotrypsin-like	BC017198|AK090445	PSMB10|CTRL	NM_002801	Hs.9661///Hs.9661///Hs.9661///Hs.654546
8009227	0.0068096	6.685e-05	1.60076	up	proteasome (prosome, macropain) 26S subunit, ATPase, 5	BC001932	PSMC5	NM_002805	Hs.79387///Hs.79387///Hs.79387///Hs.79387
8083445	0.0446904	0.00247291	1.60013	down
8013348	0.00327093	8.95073e-06	1.59832	up	ribosomal protein S2	BC032129	RPS2	NM_002952|XR_042436|XR_039153|XR_019467|XR_019179|XR_017209|XR_016832	Hs.381079///Hs.498569///Hs.709223///Hs.709308///Hs.381079///Hs.498569///Hs.709223///Hs.709308///Hs.381079///Hs.498569///Hs.709223///Hs.709308///Hs.381079///Hs.498569///Hs.709223///Hs.709308///Hs.381079///Hs.498569///Hs.709223///Hs.709308///Hs.381079///Hs.498569///Hs.709223///Hs.709308///Hs.381079///Hs.498569///Hs.709223///Hs.709308///Hs.381079///Hs.498569///Hs.709223///Hs.709308///Hs.381079///Hs.…
8006573	0.0103425	0.000159721	1.59786	up		U51334	TAF15	NM_139215|NM_003487	Hs.402752///Hs.402752///Hs.402752///Hs.402752///Hs.402752
7978123	0.0337426	0.00154384	1.59708	up	proteasome (prosome, macropain) activator subunit 2 (PA28 beta)	BC004368	PSME2	NM_002818	Hs.434081///Hs.512410///Hs.434081///Hs.512410///Hs.434081///Hs.512410///Hs.434081///Hs.512410
8166184	0.0266243	0.000954681	1.59391	down	carbonic anhydrase VB, mitochondrial	BC028142	CA5B	NM_007220	Hs.653287///Hs.653287///Hs.653287
7904137	0.00849485	0.000101715	1.59274	down	homeodomain interacting protein kinase 1	AB089957	HIPK1	NM_198268|NM_198269|NM_152696|NM_181358	Hs.532363///Hs.532363///Hs.532363///Hs.532363///Hs.532363///Hs.532363///Hs.532363///Hs.532363///Hs.532363///Hs.532363///Hs.532363///Hs.532363///Hs.532363
8096296	0.0473648	0.00274404	1.59053	down	heat shock protein 90kDa alpha (cytosolic), class B member 3 (pseudogene)	AY956764	HSP90AB3P		Hs.696394///Hs.696394
7995017	0.0262926	0.000932623	1.5849	up	syntaxin 4	BC002436	STX4	NM_004604	Hs.83734///Hs.83734///Hs.83734///Hs.83734
8089478	0.00719919	7.29972e-05	1.58251	down	germinal center expressed transcript 2	AY212246	GCET2	NM_001008756|NM_152785	Hs.49614///Hs.49614///Hs.49614///Hs.49614
7946849	0.0100262	0.000148442	1.58164	down
7968333	0.0101779	0.000155922	1.58107	down	ubiquitin specific peptidase like 1	BC038103	USPL1	NM_005800	Hs.533831///Hs.533831///Hs.533831
7920271	0.0219962	0.00066363	1.57888	up	S100 calcium binding protein A4	BC000838	S100A4	NM_019554|NM_002961	Hs.654444///Hs.654444///Hs.654444///Hs.654444///Hs.654444///Hs.654444///Hs.654444
8027429	0.0426323	0.00229499	1.57485	down
8154727	0.00441403	2.05985e-05	1.57096	up	similar to ADP,ATP carrier protein, liver isoform T2 (ADP/ATP translocase 3) (Adenine nucleotide translocator 3) (ANT 3)	AF091236	LOC138412
8066391	0.00567778	4.39631e-05	1.56997	down
8167790	0.00678642	6.63096e-05	1.56913	up		U92980	TSR2	NM_058163	Hs.522662///Hs.522662///Hs.522662
7990564	0.0290712	0.00114189	1.56828	up
8085628	0.0390678	0.00198567	1.56807	down	ankyrin repeat domain 28	AY367056	ANKRD28	NM_015199	Hs.335239///Hs.335239///Hs.335239///Hs.335239///Hs.335239
8003953	0.0034488	1.09482e-05	1.56481	up	proteasome (prosome, macropain) subunit, beta type, 6	D29012	PSMB6	NM_002798	Hs.77060///Hs.77060///Hs.77060
8128698	0.00558051	4.00061e-05	1.55929	down	sestrin 1	AF033120	SESN1	NM_014454	Hs.591336///Hs.591336///Hs.591336///Hs.591336///Hs.591336
7998655	0.00323252	7.72101e-06	1.55436	up	ribosomal protein S2	AB065089	RPS2	NM_002952|XR_039153|XR_017209|XR_019179	Hs.381079///Hs.498569///Hs.709223///Hs.709308///Hs.381079///Hs.498569///Hs.709223///Hs.709308///Hs.381079///Hs.498569///Hs.709223///Hs.709308///Hs.381079///Hs.498569///Hs.709223///Hs.709308///Hs.381079///Hs.498569///Hs.709223///Hs.709308///Hs.381079///Hs.498569///Hs.709223///Hs.709308///Hs.381079///Hs.498569///Hs.709223///Hs.709308///Hs.381079///Hs.498569///Hs.709223///Hs.709308///Hs.381079///Hs.…
7994353	0.0130341	0.000260718	1.55258	up	apolipoprotein B48 receptor	AF141332	APOB48R	NM_018690	Hs.200333///Hs.200333///Hs.200333
8049534	0.0196103	0.000544102	1.55246	down	leucine rich repeat (in FLII) interacting protein 1	AF115510	LRRFIP1		Hs.471779///Hs.709694///Hs.471779///Hs.709694
8016708	0.00529915	3.47364e-05	1.55217	up	leucine rich repeat containing 59	AK025328	LRRC59	NM_018509	Hs.370927///Hs.370927///Hs.370927
8140367	0.041232	0.00218921	1.54868	up	chemokine (C-C motif) ligand 24	BC069072	CCL24	NM_002991	Hs.247838///Hs.247838///Hs.247838
7933080	0.0153053	0.000349179	1.54641	down
7918457	0.00272973	5.03787e-06	1.54547	down	potassium voltage-gated channel, shaker-related subfamily, member 3	M85217	KCNA3	NM_002232	Hs.169948///Hs.169948///Hs.169948
8112070	0.0144805	0.0003084	1.53845	down
7981192	0.0402849	0.00209436	1.53792	down	ATG2 autophagy related 2 homolog B (S. cerevisiae)		ATG2B	NM_018036	Hs.168241///Hs.168241///Hs.168241
8164694	0.0319298	0.00138185	1.53605	up
7910377	0.00369874	1.32174e-05	1.53547	up
7979862	0.00864336	0.000108356	1.53235	down
7984620	0.0428899	0.00231282	1.52807	up
7903334	0.00441403	2.15646e-05	1.5273	down	CDC14 cell division cycle 14 homolog A (S. cerevisiae)	AF064102	CDC14A	NM_003672|NM_033312|NM_033313	Hs.127411///Hs.127411///Hs.127411///Hs.127411///Hs.127411///Hs.127411///Hs.127411///Hs.127411
7989885	0.00984162	0.000142221	1.52711	down	DnaJ (Hsp40) homolog, subfamily B, member 14 pseudogene	BC107769	LOC646358
8077781	0.00127404	9.39517e-07	1.52581	up	von Hippel-Lindau tumor suppressor	BC058831	VHL	NM_000551|NM_198156	Hs.517792///Hs.517792///Hs.517792///Hs.517792///Hs.517792
8067279	0.0466348	0.00265662	1.52353	up	cathepsin Z	AF073890	CTSZ	NM_001336	Hs.252549///Hs.252549///Hs.252549///Hs.252549
8145977	0.0045997	2.28957e-05	1.52189	up	pleckstrin homology domain containing, family A (phosphoinositide binding specific) member 2	AK291842	PLEKHA2	NM_021623	Hs.369123///Hs.369123///Hs.369123
8084878	0.0184675	0.000488562	1.52188	down
8125766	0.000388443	1.25321e-07	1.51938	up	BCL2-antagonist/killer 1	BC110337	BAK1	NM_001188	Hs.485139///Hs.485139///Hs.485139///Hs.485139///Hs.485139
8164215	0.0291563	0.00116365	1.5192	up	small nucleolar RNA, H/ACA box 65		SNORA65	NR_002449
8133012	0.0322918	0.00142231	1.5191	down
8113879	0.0166253	0.000406112	1.51685	up	histidine triad nucleotide binding protein 1	AK054976	HINT1
8050695	0.00841619	9.88859e-05	1.516	up	splicing factor 3B, 14 kDa subunit	BC015463	SF3B14	NM_016047	Hs.177861///Hs.177861///Hs.177861
8177003	0.00860494	0.000107081	1.51156	up	solute carrier family 25 (mitochondrial carrier; adenine nucleotide translocator), member 6 | similar to ADP,ATP carrier protein, liver isoform T2 (ADP/ATP translocase 3) (Adenine nucleotide translocator 3) (ANT 3)	BC014775|AF091236	SLC25A6|LOC138412	NM_001636	Hs.350927///Hs.350927///Hs.350927///Hs.534548
8171111	0.00886608	0.000114008	1.50966	up	solute carrier family 25 (mitochondrial carrier; adenine nucleotide translocator), member 6 | similar to ADP,ATP carrier protein, liver isoform T2 (ADP/ATP translocase 3) (Adenine nucleotide translocator 3) (ANT 3)	BC014775|AF091236	SLC25A6|LOC138412	NM_001636	Hs.350927///Hs.350927///Hs.350927///Hs.534548
8109750	0.0386009	0.00194276	1.50588	up
8118594	0.0128503	0.000255857	1.49872	up	major histocompatibility complex, class II, DP beta 1	BC007963	HLA-DPB1	NM_002121	Hs.485130///Hs.485130///Hs.485130///Hs.485130///Hs.485130///Hs.485130///Hs.485130///Hs.485130///Hs.485130///Hs.485130///Hs.485130///Hs.485130///Hs.485130
8143038	0.0486693	0.00287916	1.49341	down
7914214	0.0180408	0.000471077	1.49335	up	small nucleolar RNA, H/ACA box 44 | chromosome 1 open reading frame 79	BC064589	SNORA44|C1orf79	NR_002976	Hs.712025///Hs.709882
8029129	0.0404592	0.00211088	1.49245	up	ribosomal protein S19	BC018616	RPS19	NM_001022	Hs.438429///Hs.438429///Hs.438429
7959153	0.0148511	0.000330603	1.48505	up	cytochrome c oxidase subunit VIa polypeptide 1 | cytochrome c oxidase subunit VIa polypeptide 1 pseudogene 2	X15341	COX6A1|RP3-405J24.3	NM_004373	Hs.497118///Hs.497118///Hs.497118
8001938	0.0045997	2.27953e-05	1.48208	up	TNFRSF1A-associated via death domain	BC004491	TRADD	NM_003789	Hs.460996///Hs.460996///Hs.460996
8098291	0.0205162	0.000596659	1.4819	down	chloride channel 3	AB019542	CLCN3	NM_173872|NM_001829	Hs.481186///Hs.481186///Hs.481186///Hs.481186///Hs.481186
8047286	0.00205594	2.09704e-06	1.47924	down
8116020	0.00329187	9.48033e-06	1.47901	up	lectin, mannose-binding 2	U10362	LMAN2	NM_006816	Hs.75864///Hs.75864///Hs.75864
7919969	0.0292904	0.00117187	1.47786	up
8076219	0.00933936	0.00012947	1.47718	up	small nucleolar RNA, C/D box 83B		SNORD83B	NR_000028
8107857	0.00272973	4.66926e-06	1.47632	up
7958011	0.00871543	0.000110193	1.47459	down
8124430	0.0287159	0.00112365	1.47429	up	histone cluster 1, H1d	BC104874	HIST1H1D	NM_005320	Hs.136857///Hs.136857///Hs.136857
8161906	0.0375555	0.0018538	1.47322	down	guanine nucleotide binding protein (G protein), q polypeptide	BC057777	GNAQ	NM_002072	Hs.269782///Hs.269782///Hs.269782
7963851	0.0138778	0.000287828	1.47312	down		AB018291	KIAA0748	NM_001098815	Hs.33187///Hs.33187///Hs.33187///Hs.33187
8153536	0.000387719	1.05099e-07	1.47276	up	poly-U binding splicing factor 60KDa	BC011265	PUF60	NM_078480|NM_014281	Hs.521924///Hs.521924///Hs.521924///Hs.521924///Hs.521924
8119153	0.00983854	0.000141477	1.47173	up	cytochrome c oxidase subunit VIa polypeptide 1 | cytochrome c oxidase subunit VIa polypeptide 1 pseudogene 2	X15341	COX6A1|RP3-405J24.3	NM_004373	Hs.497118///Hs.497118///Hs.497118
7940914	0.0355605	0.0016994	1.47095	up	FK506 binding protein 2, 13kDa	BC091475	FKBP2	NM_004470|NM_057092	Hs.227729///Hs.227729///Hs.227729///Hs.227729///Hs.227729
8099073	0.00303969	6.72467e-06	1.47055	up	low density lipoprotein receptor-related protein associated protein 1	AK292321	LRPAP1	NM_002337	Hs.533136///Hs.533136///Hs.533136
7952325	0.00558051	4.11982e-05	1.4679	down	heat shock 70kDa protein 8	AF352832	HSPA8	NM_006597|NM_153201	Hs.702021///Hs.702021///Hs.702021///Hs.702021///Hs.702021
7980983	0.00441403	2.14079e-05	1.4654	up	modulator of apoptosis 1	BC015044	MOAP1	NM_022151	Hs.24719///Hs.24719///Hs.24719
7946812	0.0157019	0.000366673	1.46474	up	ribosomal protein S13	BC100032	RPS13	NM_001017	Hs.446588///Hs.446588///Hs.446588
8178802	0.0399653	0.00207402	1.46372	up	major histocompatibility complex, class II, DR beta 3 | major histocompatibility complex, class II, DR beta 4 | major histocompatibility complex, class II, DR beta 1 | major histocompatibility complex, class II, DR beta 5 | similar to Major histocompatibility complex, class II, DR beta 4 | similar to major histocompatibility complex, class II, DQ beta 1 | similar to HLA class II histocompatibilit…	BC008987|AK293020|AY626551|AB062112|AK292140|X00700|BC024269|AY626552	HLA-DRB3|HLA-DRB4|HLA-DRB1|HLA-DRB5|hCG_1998957|LOC100133484|LOC100133583|LOC100133661|LOC100133811|HLA-DQB1|HLA-DQB2|HLA-DRB2|ZNF749|RNASE2|LOC730415	NM_022555	Hs.696211///Hs.712540///Hs.534322///Hs.701691///Hs.728///Hs.409934///Hs.534322///Hs.695781///Hs.696211///Hs.701691///Hs.712540///Hs.712601///Hs.728///Hs.409934///Hs.534322///Hs.695781///Hs.696211///Hs.701691///Hs.712540///Hs.712601///Hs.728///Hs.409934///Hs.534322///Hs.695781///Hs.696211///Hs.701691///Hs.712540///Hs.712601///Hs.728///Hs.409934///Hs.534322///Hs.695781///Hs.696211///Hs.701691///Hs.…
8089249	0.0329127	0.0014687	1.46192	up	ribosomal protein L24	CR456729	RPL24	NM_000986|XR_037270	Hs.477028///Hs.649475///Hs.477028///Hs.649475///Hs.477028///Hs.649475///Hs.477028///Hs.649475///Hs.477028///Hs.649475///Hs.477028///Hs.649475///Hs.477028///Hs.649475
8039939	0.0110027	0.000188137	1.46115	up	mitochondrial ribosomal protein L20 | similar to mitochondrial ribosomal protein L20	BC009515	MRPL20|LOC642393	NM_017971	Hs.709683///Hs.709683///Hs.702346///Hs.709683///Hs.702346///Hs.709683
8030362	0.0180408	0.000467133	1.46017	up	small nucleolar RNA, C/D box 33 | ribosomal protein L13a	AK056837	SNORD33|RPL13A	NR_000020
7911559	0.0111128	0.000190817	1.45968	up	mitochondrial ribosomal protein L20 | similar to mitochondrial ribosomal protein L20	BC009515	MRPL20|LOC642393	NM_017971	Hs.709683///Hs.709683///Hs.702346///Hs.709683///Hs.702346///Hs.709683
8172154	0.00335635	1.02097e-05	1.45838	up	ribosomal protein S2	BC105985	RPS2	NM_002952|XR_016832|XR_019467	Hs.381079///Hs.498569///Hs.709223///Hs.709308///Hs.381079///Hs.498569///Hs.709223///Hs.709308///Hs.381079///Hs.498569///Hs.709223///Hs.709308///Hs.381079///Hs.498569///Hs.709223///Hs.709308///Hs.381079///Hs.498569///Hs.709223///Hs.709308///Hs.381079///Hs.498569///Hs.709223///Hs.709308///Hs.381079///Hs.498569///Hs.709223///Hs.709308///Hs.381079///Hs.498569///Hs.709223///Hs.709308///Hs.381079///Hs.…
8105104	0.00346569	1.11812e-05	1.45796	down		BC131721	LOC285636	NM_175921	Hs.29899///Hs.29899///Hs.29899
7978366	0.0486693	0.00287924	1.45768	up	granzyme B (granzyme 2, cytotoxic T-lymphocyte-associated serine esterase 1)	AY372494	GZMB	NM_004131	Hs.1051///Hs.1051///Hs.1051///Hs.1051///Hs.1051///Hs.1051
8165309	0.0100395	0.000149919	1.45708	up	endothelial differentiation-related factor 1	BC015500	EDF1	NM_003792|NM_153200	Hs.174050///Hs.174050///Hs.174050///Hs.174050///Hs.174050
8112139	0.0131312	0.000263607	1.45689	down	interleukin 6 signal transducer (gp130, oncostatin M receptor)	M57230	IL6ST	NM_002184|NM_175767	Hs.532082///Hs.532082///Hs.532082///Hs.532082///Hs.532082///Hs.532082///Hs.532082///Hs.532082///Hs.532082///Hs.532082///Hs.532082///Hs.532082///Hs.532082
8170187	0.0109228	0.000180729	1.45686	down	CD40 ligand (TNF superfamily, member 5, hyper-IgM syndrome)	BC071754	CD40LG	NM_000074	Hs.592244///Hs.592244///Hs.592244///Hs.592244
7910241	0.00327093	8.40714e-06	1.45665	up	guanylate kinase 1	BC006249	GUK1	NM_000858	Hs.376933///Hs.376933///Hs.376933///Hs.376933///Hs.376933///Hs.376933///Hs.376933///Hs.376933///Hs.376933///Hs.376933///Hs.376933///Hs.376933///Hs.376933///Hs.376933///Hs.376933///Hs.376933///Hs.376933
7983951	0.0334001	0.00151373	1.45138	down
8170850	0.038085	0.00190978	1.45123	up	emerin (Emery-Dreifuss muscular dystrophy)	BC000738	EMD	NM_000117	Hs.522823///Hs.522823///Hs.522823///Hs.522823
8061958	0.0203678	0.000582519	1.45033	up	chromatin modifying protein 4B	BC033859	CHMP4B	NM_176812	Hs.472471///Hs.472471///Hs.472471
8119993	0.020219	0.000574411	1.44905	down	heat shock protein 90kDa alpha (cytosolic), class B member 1	BC004928	HSP90AB1	NM_007355	Hs.509736///Hs.509736///Hs.509736///Hs.509736///Hs.509736///Hs.509736///Hs.509736///Hs.509736///Hs.509736
8050350	0.00957871	0.000136858	1.44903	up
8110392	0.00901073	0.000116283	1.44673	up	transmembrane emp24 protein transport domain containing 9	BC001123	TMED9	NM_017510	Hs.279929///Hs.279929///Hs.279929
7901046	0.00915953	0.000120508	1.4447	up	small nucleolar RNA, C/D box 55		SNORD55	NR_000015
7978760	0.0180903	0.000474415	1.44288	down	kelch-like 28 (Drosophila)	AK289855	KLHL28	NM_017658	Hs.653206///Hs.653206///Hs.653206///Hs.653206
8006812	0.0319298	0.0013818	1.4426	up	proteasome (prosome, macropain) subunit, beta type, 3	BC013008	PSMB3	NM_002795	Hs.82793///Hs.82793///Hs.82793
7936639	0.00629104	5.30608e-05	1.44135	down
8035304	0.028448	0.00110661	1.44133	up	bone marrow stromal cell antigen 2	BC033873	BST2	NM_004335	Hs.118110///Hs.118110///Hs.118110
7982507	0.0028836	6.11353e-06	1.44114	up	transmembrane protein 85	BC002583	TMEM85	NM_016454	Hs.250905///Hs.250905///Hs.250905///Hs.250905
8114320	0.0128271	0.000253621	1.43991	up	heterogeneous nuclear ribonucleoprotein A0	BC012980	HNRNPA0	NM_006805	Hs.96996///Hs.96996///Hs.96996
7939374	0.00642325	5.64411e-05	1.43963	down	PNAS-17	AF274942	LOC100130104
8062569	0.0370332	0.00181436	1.43896	up
8051464	0.0429269	0.00231679	1.43891	down	HEAT repeat containing 5B	BX648805	HEATR5B	NM_019024	Hs.591564///Hs.591564///Hs.591564///Hs.591564
8150225	0.0315466	0.00133328	1.43883	down	RAB11 family interacting protein 1 (class I)	AY280968	RAB11FIP1	NM_001002814|NM_001002233|NM_025151	Hs.696035///Hs.696035///Hs.696035///Hs.696035///Hs.696035///Hs.696035///Hs.696035
7941478	0.00180904	1.60338e-06	1.43829	up	squamous cell carcinoma antigen recognized by T cells	BC001058	SART1	NM_005146	Hs.502883///Hs.502883///Hs.502883
8138773	0.00329187	9.68551e-06	1.43814	up	eukaryotic translation initiation factor 4H	BC021214	EIF4H	NM_022170|NM_031992	Hs.520943///Hs.520943///Hs.520943///Hs.520943///Hs.520943
7902594	0.0434513	0.00235711	1.43613	down	protein kinase, cAMP-dependent, catalytic, beta	BC035058	PRKACB	NM_182948|NM_002731|NM_207578	Hs.487325///Hs.487325///Hs.487325///Hs.487325///Hs.487325///Hs.487325///Hs.487325///Hs.487325///Hs.487325///Hs.487325///Hs.487325///Hs.487325///Hs.487325///Hs.487325
8122684	0.0187716	0.000507854	1.43526	down	SMT3 suppressor of mif two 3 homolog 4 (S. cerevisiae)	AY340238	SUMO4	NM_001002255	Hs.657168///Hs.657168///Hs.657168
8093462	0.0320981	0.00140636	1.43453	up	macrophage erythroblast attacher	BC001225|AB208907	MAEA	NM_001017405|NM_005882	Hs.139896///Hs.139896///Hs.139896///Hs.139896///Hs.139896///Hs.139896///Hs.139896
8167234	0.00642325	5.54093e-05	1.43314	up	RNA binding motif (RNP1, RRM) protein 3	BX647914	RBM3	NM_006743	Hs.301404///Hs.301404///Hs.301404///Hs.301404///Hs.301404///Hs.301404
8022996	0.00327093	9.0453e-06	1.43302	down		BC036911	KIAA1632	NM_020964	Hs.514843///Hs.514843///Hs.514843///Hs.514843
8048995	0.00849456	0.000100864	1.43102	up	integral membrane protein 2C	AF272043	ITM2C	NM_030926|NM_001012516|NM_001012514	Hs.111577///Hs.111577///Hs.111577///Hs.111577///Hs.111577///Hs.111577///Hs.111577
7980700	0.0290796	0.00115128	1.42924	down
8014916	0.00798754	8.90902e-05	1.42857	up	ORM1-like 3 (S. cerevisiae)	BC017087	ORMDL3	NM_139280	Hs.514151///Hs.514151///Hs.514151///Hs.514151
7942820	0.00788019	8.71663e-05	1.42771	down
7954029	0.00492288	2.94255e-05	1.42686	up	cyclin-dependent kinase inhibitor 1B (p27, Kip1)	BC001971	CDKN1B	NM_004064	Hs.238990///Hs.238990///Hs.238990///Hs.238990
7898894	0.00327093	8.82735e-06	1.42573	up	chromosome 1 open reading frame 128	AF271784	C1orf128	NM_020362	Hs.31819///Hs.31819///Hs.31819
7951091	0.00857025	0.000105723	1.42334	up
8081219	0.01635	0.00039788	1.42292	down	ST3 beta-galactoside alpha-2,3-sialyltransferase 6	AB022918	ST3GAL6	NM_006100	Hs.148716///Hs.148716///Hs.148716///Hs.148716
7918911	0.0386722	0.00194813	1.42086	up
8021181	0.0371175	0.00182021	1.41934	up	small Cajal body-specific RNA 17		SCARNA17	NR_003003
7941164	0.00272973	5.2138e-06	1.41656	up	mitochondrial ribosomal protein L49	BC004378	MRPL49	NM_004927	Hs.75859///Hs.75859///Hs.75859
7905088	0.0126132	0.000244741	1.41606	up	histone cluster 2, H2ac | bolA homolog 1 (E. coli)	BC060324	HIST2H2AC|BOLA1	NM_003517	Hs.408067///Hs.408067///Hs.13880///Hs.408067
7899753	0.00600705	4.90933e-05	1.41553	up	lymphocyte-specific protein tyrosine kinase	U23852	LCK	NM_005356|NM_001042771	Hs.470627///Hs.470627///Hs.470627///Hs.470627///Hs.470627///Hs.470627///Hs.470627
8041170	0.0252592	0.000866586	1.41499	down		AM413034
8033987	0.0333115	0.00149861	1.41435	up	intercellular adhesion molecule 3	BC046121	ICAM3	NM_002162	Hs.654563///Hs.654563///Hs.654563
7989849	0.0127297	0.000248761	1.41379	down	DENN/MADD domain containing 4A	AF534403	DENND4A	NM_005848	Hs.654567///Hs.654567///Hs.654567
8133434	0.00441403	2.13876e-05	1.41374	up	eukaryotic translation initiation factor 4H	BC021214	EIF4H	NM_022170|NM_031992	Hs.520943///Hs.520943///Hs.520943///Hs.520943///Hs.520943
8126450	0.0284793	0.00111045	1.4133	up	ribosomal protein L24		RPL24		Hs.477028///Hs.649475///Hs.477028///Hs.649475
8178841	0.0121384	0.00022714	1.41167	up	transporter 2, ATP-binding cassette, sub-family B (MDR/TAP)	AK292963	TAP2	NM_018833|NM_000544	Hs.502///Hs.502///Hs.502///Hs.502///Hs.502///Hs.502///Hs.502///Hs.502///Hs.502
8005200	0.0386949	0.00195284	1.41003	up	small nucleolar RNA, C/D box 49B		SNORD49B	NR_003043
7899909	0.0317003	0.00134562	1.40997	down
7977775	0.00923336	0.00012336	1.40977	down	defender against cell death 1	BC009798	DAD1	NM_001344	Hs.82890///Hs.82890///Hs.82890
8166015	0.00492288	2.66886e-05	1.40832	down	male-specific lethal 3-like 1 (Drosophila)	BC031210	MSL3L1	NM_006800|NM_078628|NM_078629|NM_078630	Hs.655288///Hs.655288///Hs.655288///Hs.655288///Hs.655288///Hs.655288///Hs.655288///Hs.655288///Hs.655288///Hs.655288
7912198	0.0265784	0.000948134	1.40611	up	enolase 1, (alpha)	BC011130	ENO1	NM_001428	Hs.517145///Hs.517145///Hs.517145
8047736	0.00640586	5.4915e-05	1.40606	down
8017776	0.011142	0.000194434	1.40592	down	helicase with zinc finger	BC130582	HELZ	NM_014877	Hs.370140///Hs.370140///Hs.370140
8030049	0.00672261	6.53764e-05	1.40549	up	pleckstrin homology, Sec7 and coiled-coil domains 2 (cytohesin-2)	BC038713	PSCD2	NM_017457|NM_004228	Hs.144011///Hs.144011///Hs.144011///Hs.144011///Hs.144011
8111210	0.0318418	0.00137071	1.40458	up		uc003jfy.1|CR614585
7920401	0.0107183	0.000174875	1.40358	up	solute carrier family 39 (zinc transporter), member 1	BC014303	SLC39A1	NM_014437	Hs.7854///Hs.7854///Hs.7854///Hs.7854///Hs.7854///Hs.7854
8051928	0.0275563	0.0010244	1.40348	down	prolyl endopeptidase-like	DQ023504	PREPL	NM_006036|NM_001042385|NM_001042386	Hs.444349///Hs.444349///Hs.444349///Hs.444349///Hs.444349///Hs.444349///Hs.444349
8063028	0.0161595	0.000387252	1.40345	up	deoxynucleotidyltransferase, terminal, interacting protein 1	AB035676	DNTTIP1	NM_052951	Hs.472852///Hs.472852///Hs.472852///Hs.472852///Hs.472852
8025500	0.0383149	0.00192307	1.40333	up	ubiquitin-like 5	BC007053	UBL5	NM_024292|NM_001048241	Hs.534477///Hs.534477///Hs.534477///Hs.534477///Hs.534477
8116245	0.0250815	0.000854277	1.4031	down	CDC-like kinase 4	BC063116	CLK4
7956908	0.0157019	0.000366082	1.4031	down
7995069	0.0233038	0.000738952	1.40201	up	fusion (involved in t(12;16) in malignant liposarcoma)	BC026062	FUS	NM_004960	Hs.513522///Hs.513522///Hs.513522
8039796	0.0380103	0.00190253	1.40088	up	chromatin modifying protein 2A	BC002502	CHMP2A	NM_014453|NM_198426	Hs.12107///Hs.12107///Hs.12107///Hs.12107///Hs.12107
8105436	0.017514	0.000444772	1.40086	down	mitogen-activated protein kinase kinase kinase 1	BX537527	MAP3K1	NM_005921	Hs.657756///Hs.657756///Hs.657756
7933164	0.0173887	0.000436782	1.39985	up	heterogeneous nuclear ribonucleoprotein F	BC016736	HNRNPF	NM_004966|NM_001098206|NM_001098205|NM_001098208|NM_001098204|NM_001098207	Hs.808///Hs.808///Hs.808///Hs.808///Hs.808///Hs.808///Hs.808///Hs.808///Hs.808///Hs.808
8100306	0.0233038	0.000737938	1.39966	down
8128258	0.0222313	0.0006824	1.39838	down
8019772	0.0134307	0.000273603	1.39748	up	THO complex 4	BC052302	THOC4	NM_005782	Hs.534385///Hs.534385///Hs.534385
8008074	0.0293323	0.00118427	1.39346	up	CDK5 regulatory subunit associated protein 3	AF217982	CDK5RAP3	NM_176096	Hs.20157///Hs.20157///Hs.20157
8180003	0.036605	0.00176328	1.39293	up	major histocompatibility complex, class II, DR beta 3 | major histocompatibility complex, class II, DR beta 4 | major histocompatibility complex, class II, DR beta 1 | major histocompatibility complex, class II, DR beta 5 | similar to Major histocompatibility complex, class II, DR beta 4 | similar to major histocompatibility complex, class II, DQ beta 1 | similar to HLA class II histocompatibilit…	AK293020|BC008987|M11867|AB062112|U66826|X00700	HLA-DRB3|HLA-DRB4|HLA-DRB1|HLA-DRB5|hCG_1998957|LOC100133484|LOC100133583|LOC100133661|LOC100133811|HLA-DQB1|HLA-DQB2|HLA-DRB2|ZNF749|RNASE2|LOC730415	NM_022555|NM_021983|XR_036846	Hs.696211///Hs.712540///Hs.696211///Hs.712540///Hs.534322///Hs.701691///Hs.728///Hs.409934///Hs.534322///Hs.695781///Hs.696211///Hs.701691///Hs.712540///Hs.712601///Hs.728///Hs.409934///Hs.534322///Hs.695781///Hs.696211///Hs.701691///Hs.712540///Hs.712601///Hs.728///Hs.409934///Hs.534322///Hs.695781///Hs.696211///Hs.701691///Hs.712540///Hs.712601///Hs.728///Hs.409934///Hs.534322///Hs.695781///Hs.…
8035380	0.00408021	1.63607e-05	1.39115	up	interleukin 12 receptor, beta 1	U03187	IL12RB1	NM_005535	Hs.567294///Hs.567294///Hs.567294
7969677	0.0110027	0.000187967	1.3908	down	muscleblind-like 2 (Drosophila)	AF061261	MBNL2	NM_144778|NM_207304	Hs.657347///Hs.657347///Hs.657347///Hs.657347///Hs.657347///Hs.657347///Hs.657347///Hs.657347///Hs.657347///Hs.657347
7918902	0.0201496	0.000565869	1.39071	up		AK291980	CD58	NM_001779	Hs.34341///Hs.34341///Hs.34341///Hs.34341///Hs.34341///Hs.34341
8073192	0.0300781	0.00124349	1.39011	up	ubiquinol-cytochrome c reductase, Rieske iron-sulfur polypeptide 1	BC000649	UQCRFS1	NM_006003	Hs.170107///Hs.170107///Hs.170107
8010770	0.0269069	0.000968627	1.38821	up	solute carrier family 16, member 3 (monocarboxylic acid transporter 4)	AK127319	SLC16A3	NM_001042422|NM_004207|NM_001042423	Hs.500761///Hs.500761///Hs.500761///Hs.500761///Hs.500761///Hs.500761///Hs.500761///Hs.500761
8180034	0.0143945	0.000303189	1.38808	up	transporter 2, ATP-binding cassette, sub-family B (MDR/TAP)	AK292963	TAP2	NM_000544|NM_018833	Hs.502///Hs.502///Hs.502///Hs.502///Hs.502///Hs.502///Hs.502///Hs.502///Hs.502
8059854	0.0162569	0.000394117	1.38804	up	ADP-ribosylation factor-like 4C	BC089043	ARL4C	NM_005737	Hs.699342///Hs.709513///Hs.699342///Hs.709513///Hs.699342///Hs.709513///Hs.699342///Hs.709513
8107094	0.0110027	0.000187769	1.38797	up
8130622	0.0280308	0.00106713	1.38721	up
8124397	0.0127409	0.000250744	1.38601	up	histone cluster 1, H1c	AK290947	HIST1H1C	NM_005319	Hs.7644///Hs.7644///Hs.7644
8030364	0.0160477	0.000379429	1.38477	up	small nucleolar RNA, C/D box 34 | ribosomal protein L13a	AK056837	SNORD34|RPL13A	NR_000019
8106193	0.0116707	0.000208551	1.38432	down		CR457295|AL831972	UTP15	NM_032175	Hs.406703///Hs.406703///Hs.406703///Hs.406703
8083094	0.0246163	0.000819144	1.38416	down	RAS p21 protein activator 2	D82880	RASA2	NM_006506	Hs.655941///Hs.655941///Hs.655941
7967452	0.0221625	0.000672117	1.38309	up
8024436	0.0339515	0.00156199	1.38307	up	ornithine decarboxylase antizyme 1	D87914	OAZ1	NM_004152	Hs.446427///Hs.446427///Hs.446427
8071593	0.0279914	0.00106434	1.38301	up
8153449	0.00131853	1.03309e-06	1.38168	up	eukaryotic translation elongation factor 1 delta (guanine nucleotide exchange protein)	AK225040	EEF1D	NM_032378|NM_001960	Hs.333388///Hs.333388///Hs.333388///Hs.333388///Hs.333388///Hs.333388///Hs.333388
8108593	0.00434515	1.92254e-05	1.38162	up	WD repeat domain 55	AK025355	WDR55	NM_017706	Hs.286261///Hs.286261///Hs.286261
7994756	0.010141	0.000153305	1.38135	up	protein phosphatase 4 (formerly X), catalytic subunit	BC001416	PPP4C	NM_002720	Hs.534338///Hs.534338///Hs.534338
8097098	0.045749	0.00256876	1.38038	down	ubiquitin specific peptidase 53	AK025301	USP53	NM_019050	Hs.431081///Hs.595368///Hs.431081///Hs.595368///Hs.431081///Hs.595368
8156601	0.0446904	0.00247376	1.37996	down	chromosome 9 open reading frame 102	AL133663	C9orf102		Hs.432364///Hs.432364
7973732	0.00492288	2.93651e-05	1.3796	up		BC042554	KIAA0323	NM_015299	Hs.643552///Hs.643552///Hs.643552
8053584	0.0481151	0.00280525	1.37848	up	CD8a molecule	AK124156	CD8A	NM_001768|NM_171827	Hs.85258///Hs.85258///Hs.85258///Hs.85258///Hs.85258
8028514	0.00431537	1.86959e-05	1.37845	up	eukaryotic translation initiation factor 3, subunit K	AY245432	EIF3K	NM_013234	Hs.314359///Hs.314359///Hs.314359
7938685	0.00440928	1.99156e-05	1.37834	up
8005657	0.00740771	7.78429e-05	1.37785	down
8041902	0.0270895	0.000985707	1.3776	down	forkhead box N2	BC063305	FOXN2	NM_002158	Hs.468478///Hs.468478///Hs.468478///Hs.468478
8086201	0.00180904	1.66755e-06	1.37741	up	acetyl-Coenzyme A acyltransferase 1 (peroxisomal 3-oxoacyl-Coenzyme A thiolase)	BC000635	ACAA1	NM_001607	Hs.643487///Hs.643487///Hs.643487///Hs.643487///Hs.643487
8009301	0.0275563	0.00102031	1.37632	down	protein kinase C, alpha	BC109273	PRKCA	NM_002737	Hs.531704///Hs.708867///Hs.531704///Hs.708867///Hs.531704///Hs.708867
7951497	0.0268067	0.000963692	1.37611	down	nuclear protein, ataxia-telangiectasia locus	D83243	NPAT	NM_002519	Hs.171061///Hs.171061///Hs.171061
8076209	0.00512931	3.24974e-05	1.37556	up	ribosomal protein L3	BC036582	RPL3	NM_000967|NM_001033853	Hs.119598///Hs.119598///Hs.119598///Hs.119598///Hs.119598
8020825	0.0157019	0.000366912	1.37456	down
8111739	0.0370332	0.00181159	1.3733	down		BC117449	FYB	NM_001465|NM_199335	Hs.370503///Hs.370503///Hs.370503
7952986	0.0121384	0.000227425	1.37237	down	hereditary sensory neuropathy, type II	BC130467	HSN2	NM_213655	Hs.656067///Hs.656067
8032730	0.0127509	0.000251526	1.37229	up	eukaryotic translation elongation factor 2	BC126259	EEF2	NM_001961	Hs.515070///Hs.515070///Hs.515070
8046086	0.0300477	0.00124085	1.37227	down	LAG1 homolog, ceramide synthase 6	BC109284	LASS6	NM_203463	Hs.506829///Hs.705995///Hs.506829///Hs.705995///Hs.506829///Hs.705995///Hs.506829///Hs.705995
8040477	0.00403875	1.59446e-05	1.37226	down
7915084	0.0366112	0.00177005	1.37193	up	yrdC domain containing (E. coli)	AY172561	YRDC	NM_024640	Hs.301564///Hs.301564///Hs.301564
8104461	0.00645588	5.96429e-05	1.37116	down
7958644	0.0131312	0.000264105	1.36976	down	ATPase, Ca++ transporting, cardiac muscle, slow twitch 2	M23115	ATP2A2	NM_170665|NM_001681	Hs.506759///Hs.506759///Hs.506759///Hs.506759///Hs.506759
8065868	0.0034488	1.07391e-05	1.3693	up	eukaryotic translation initiation factor 6	BC001119	EIF6	NM_002212|NM_181468|NM_181466	Hs.654848///Hs.654848///Hs.654848///Hs.654848///Hs.654848///Hs.654848///Hs.654848///Hs.654848
8056217	0.0491457	0.00292876	1.36891	up	matrix-remodelling associated 7	BC053983	MXRA7	NM_198530	Hs.250723///Hs.597019///Hs.250723///Hs.597019
8178811	0.0319487	0.00138415	1.368	up	major histocompatibility complex, class II, DR beta 3 | major histocompatibility complex, class II, DR beta 4 | major histocompatibility complex, class II, DR beta 1 | major histocompatibility complex, class II, DR beta 5 | similar to Major histocompatibility complex, class II, DR beta 4 | similar to major histocompatibility complex, class II, DQ beta 1 | similar to HLA class II histocompatibilit…	AK293020|BC008403|BC008987|AB062112|AK292140|X00700	HLA-DRB3|HLA-DRB4|HLA-DRB1|HLA-DRB5|hCG_1998957|LOC100133484|LOC100133583|LOC100133661|LOC100133811|HLA-DQB1|HLA-DQB2|HLA-DRB2|ZNF749|RNASE2|LOC730415	NM_022555|NM_021983|XR_036846|XM_001713857	Hs.696211///Hs.712540///Hs.696211///Hs.712540///Hs.534322///Hs.701691///Hs.728///Hs.409934///Hs.534322///Hs.695781///Hs.696211///Hs.701691///Hs.712540///Hs.712601///Hs.728///Hs.409934///Hs.534322///Hs.695781///Hs.696211///Hs.701691///Hs.712540///Hs.712601///Hs.728///Hs.409934///Hs.534322///Hs.695781///Hs.696211///Hs.701691///Hs.712540///Hs.712601///Hs.728///Hs.409934///Hs.534322///Hs.695781///Hs.…
8041995	0.0153053	0.000348515	1.36766	down	spectrin, beta, non-erythrocytic 1	AF327441	SPTBN1	NM_003128|NM_178313	Hs.503178///Hs.705692///Hs.503178///Hs.705692///Hs.503178///Hs.705692///Hs.503178///Hs.705692///Hs.503178///Hs.705692///Hs.503178///Hs.705692
7930170	0.0238829	0.000771622	1.36579	up	chromosome 10 open reading frame 32	BC015994|AK098071	C10orf32		Hs.34492///Hs.34492///Hs.34492///Hs.34492///Hs.34492///Hs.34492
7902883	0.0134992	0.000276865	1.36256	down	leucine rich repeat containing 8 family, member D	AK092238	LRRC8D	NM_018103	Hs.482087///Hs.482087///Hs.482087///Hs.482087
8178598	0.0353868	0.00166357	1.36128	up	chloride intracellular channel 1	U93205	CLIC1	NM_001288	Hs.414565///Hs.414565///Hs.414565///Hs.414565///Hs.414565///Hs.414565///Hs.414565///Hs.414565///Hs.414565///Hs.414565///Hs.414565///Hs.414565///Hs.414565///Hs.414565
7903908	0.0466088	0.00265223	1.36124	down	choline/ethanolamine phosphotransferase 1	AF068302	CEPT1	NM_006090|NM_001007794	Hs.363572///Hs.363572///Hs.363572///Hs.363572///Hs.363572
8080909	0.0442162	0.00242306	1.36003	up
7941879	0.0121384	0.000228792	1.35755	up	TBC1 domain family, member 10C	BC036873	TBC1D10C	NM_198517	Hs.534648///Hs.534648///Hs.534648///Hs.534648
8049784	0.020219	0.00057286	1.35718	up	protein phosphatase 1, regulatory (inhibitor) subunit 7	BC000910	PPP1R7	NM_002712	Hs.36587///Hs.36587///Hs.36587///Hs.36587
8034043	0.0221793	0.000675335	1.35708	up	sphingosine-1-phosphate receptor 5	AK074661	S1PR5	NM_030760	Hs.501561///Hs.501561///Hs.501561///Hs.501561
8032863	0.00663012	6.38657e-05	1.35622	up	chromosome 19 open reading frame 10	BC010129	C19orf10	NM_019107	Hs.465645///Hs.465645///Hs.465645
8112890	0.00637904	5.43911e-05	1.3561	up	mediator complex subunit 27 | CRSP8 pseudogene	BC002878|BC119723	MED27|LOC441089	NM_004269|NR_003665	Hs.374262///Hs.374262///Hs.374262///Hs.568291///Hs.374262///Hs.374262///Hs.568291
8039923	0.000830945	3.06711e-07	1.3561	up	aurora kinase A interacting protein 1	BC062333	AURKAIP1	NM_017900	Hs.632515///Hs.658138///Hs.632515///Hs.658138///Hs.632515///Hs.658138///Hs.632515///Hs.658138///Hs.632515///Hs.658138///Hs.632515///Hs.658138///Hs.632515///Hs.658138
7925954	0.03286	0.001463	1.3554	down	neuroepithelial cell transforming gene 1	BC053553	NET1	NM_001047160|NM_005863	Hs.25155///Hs.25155///Hs.25155///Hs.25155///Hs.25155///Hs.25155///Hs.25155
8152522	0.0300477	0.00124024	1.35534	down	ectonucleotide pyrophosphatase/phosphodiesterase 2 (autotaxin)	L35594	ENPP2	NM_006209|NM_001040092	Hs.190977///Hs.190977///Hs.190977///Hs.190977///Hs.190977
8075695	0.0248752	0.0008381	1.3541	up	apolipoprotein L, 3	AY014905	APOL3	NM_014349|NM_030644|NM_145639|NM_145640|NM_145641|NM_145642	Hs.474737///Hs.474737///Hs.474737///Hs.474737///Hs.474737///Hs.474737///Hs.474737///Hs.474737///Hs.474737///Hs.474737///Hs.474737///Hs.474737///Hs.474737///Hs.474737///Hs.474737
8031387	0.0448002	0.0024835	1.35404	up	natural cytotoxicity triggering receptor 1	BC064806	NCR1	NM_004829	Hs.97084///Hs.97084///Hs.97084///Hs.97084///Hs.97084///Hs.97084
8026440	0.02777	0.00105326	1.35403	up	ribosomal protein L23a | similar to ribosomal protein L23A | ribosomal protein L23a-like	BC014459|uc002cgx.1	RPL23A|hCG_16001|hCG_2001000	NM_000984|NM_001093758|NM_001101668|XR_039363|XR_015270|XR_037098|XM_001722176|XM_065899|XR_018553|XR_039226	Hs.419463///Hs.708100///Hs.419463///Hs.708100///Hs.419463///Hs.655367///Hs.655367///Hs.655367///Hs.655367///Hs.655367///Hs.655367///Hs.655367///Hs.655367///Hs.655367///Hs.655367///Hs.655367///Hs.655367///Hs.655367///Hs.655367///Hs.655367///Hs.655367///Hs.655367///Hs.655367///Hs.655367///Hs.655367///Hs.655367
8003322	0.0436277	0.00237652	1.35379	up	cytochrome b-245, alpha polypeptide	AK097127	CYBA	NM_000101	Hs.513803///Hs.513803///Hs.513803
7912535	0.0346727	0.00161402	1.35374	down
7974314	0.0376464	0.00186523	1.35351	down
7905986	0.0162147	0.000392345	1.35341	up	farnesyl diphosphate synthase (farnesyl pyrophosphate synthetase, dimethylallyltranstransferase, geranyltranstransferase)	D14697	FDPS	NM_002004	Hs.335918///Hs.335918///Hs.335918///Hs.335918
8104463	0.00209997	3.00038e-06	1.35244	down	membrane-associated ring finger (C3HC4) 6	BC142679	2006-03-01	NM_005885	Hs.432862///Hs.432862///Hs.432862///Hs.432862
7899737	0.0355253	0.00168403	1.35174	up	eukaryotic translation initiation factor 3, subunit I	BC003140	EIF3I	NM_003757	Hs.530096///Hs.530096///Hs.530096
8055208	0.00441403	2.13636e-05	1.35097	up	coiled-coil domain containing 115	AK124405	CCDC115	NM_032357	Hs.104203///Hs.104203///Hs.104203
8141305	0.0327196	0.00145072	1.35026	up	zinc finger protein 394	AY642122	ZNF394	NM_032164	Hs.386324///Hs.386324///Hs.386324
8132580	0.02537	0.000880473	1.35024	up		BC007319	YKT6	NM_006555	Hs.520794///Hs.520794///Hs.520794
7913256	0.00915953	0.000120952	1.34977	up	dolichyl-diphosphooligosaccharide-protein glycosyltransferase	BC002594	DDOST	NM_005216	Hs.523145///Hs.523145///Hs.523145
8065433	0.0270895	0.000983887	1.34963	up	chromosome 20 open reading frame 3	BC003501	C20orf3	NM_020531	Hs.472330///Hs.472330///Hs.472330
8042107	0.0118871	0.000217339	1.34958	up	vaccinia related kinase 2	BT006894	VRK2	NM_003754	Hs.631890///Hs.631890
8068898	0.0199715	0.000555044	1.34918	up	histone cluster 1, H2bk | H2B histone family, member S	BC126339	HIST1H2BK|H2BFS		Hs.437275///Hs.689116///Hs.473961///Hs.473961///Hs.473961///Hs.473961
7994659	0.0149518	0.000334911	1.34856	up	major vault protein	BC015623	MVP	NM_017458|NM_005115	Hs.632177///Hs.632177///Hs.632177///Hs.632177///Hs.632177
8111339	0.0161255	0.000383333	1.34789	down	myotubularin related protein 12	BC057393	MTMR12	NM_001040446	Hs.481836///Hs.481836///Hs.481836///Hs.481836///Hs.481836
7942586	0.0306634	0.001279	1.34756	up	ribosomal protein S3	AK130960	RPS3	NM_001005	Hs.546286///Hs.546286///Hs.546286
7997025	0.0482009	0.0028147	1.34736	down	pyruvate dehydrogenase phosphatase regulatory subunit	BC150251	PDPR	NM_017990	Hs.655245///Hs.655245///Hs.655245
8106769	0.00329187	9.86179e-06	1.34572	up	similar to PDGF associated protein		LOC645181	XR_019029
8049538	0.0473108	0.00273852	1.34552	down	leucine rich repeat (in FLII) interacting protein 1	AF115510	LRRFIP1		Hs.471779///Hs.709694///Hs.471779///Hs.709694
7937217	0.00558051	4.04789e-05	1.34465	up	enoyl Coenzyme A hydratase, short chain, 1, mitochondrial	BC008906	ECHS1	NM_004092	Hs.76394///Hs.76394///Hs.76394
8025672	0.0372587	0.00183228	1.34449	down	solute carrier family 44, member 2	BC040556	SLC44A2	NM_020428	Hs.631631///Hs.631631///Hs.631631///Hs.631631
8061562	0.0141078	0.000293898	1.34411	down
8122202	0.00396065	1.4786e-05	1.34352	down	v-myb myeloblastosis viral oncogene homolog (avian)	AJ606317	MYB	NM_005375	Hs.654446///Hs.654446///Hs.654446///Hs.654446///Hs.654446///Hs.654446///Hs.654446///Hs.654446
8109597	0.00533649	3.56635e-05	1.34317	down	ubiquitin-like domain containing CTD phosphatase 1	AY444562	UBLCP1	NM_145049	Hs.591733///Hs.591733///Hs.591733
8072407	0.00503708	3.1341e-05	1.34261	down	taurine upregulated gene 1	BC037986	TUG1	NR_002323	Hs.554829///Hs.554829
8104568	0.00835805	9.51486e-05	1.34176	down	GALI1870	AY358688	UNQ1870
7945158	0.0241658	0.000790789	1.3412	down
8019273	0.0172735	0.000430796	1.34111	up	THO complex 4	BC052302	THOC4	NM_005782	Hs.534385///Hs.534385///Hs.534385
7958197	0.0034488	1.09678e-05	1.34106	up	ribosomal protein L18a | ribosomal protein L18a pseudogene	BC066319|AY779046	RPL18A|LOC390354	NM_000980|NR_001593	Hs.337766///Hs.337766///Hs.337766///Hs.337766
8126442	0.00360234	1.22862e-05	1.34096	up	tubulin folding cofactor C	BC017479	TBCC	NM_003192	Hs.75064///Hs.75064///Hs.75064///Hs.75064
8121884	0.00642325	5.58058e-05	1.34091	down
8130408	0.0201267	0.000562142	1.34028	down		AK289917	PIP3-E	NM_015553	Hs.146100///Hs.146100///Hs.146100///Hs.146100
8082504	0.00327093	8.44747e-06	1.3401	up	chromosome 3 open reading frame 37	BC050686	C3orf37	NM_001006109|NM_020187	Hs.458320///Hs.458320///Hs.458320///Hs.458320///Hs.458320
8039294	0.0435846	0.00236836	1.33995	down	glycoprotein VI (platelet)	AB043819	GP6	NM_001083899|NM_016363	Hs.661752///Hs.661752///Hs.661752///Hs.661752///Hs.661752
7925509	0.0271496	0.000989785	1.33887	down
8158212	0.0121384	0.000227691	1.33788	up		AK025326
7908347	0.0269718	0.000976401	1.33775	down	oculomedin	AF142063	OCLM	NM_022375	Hs.679230///Hs.679230
8141133	0.0144805	0.000309006	1.33715	up	split hand/foot malformation (ectrodactyly) type 1	U41515	SHFM1	NM_006304	Hs.489201///Hs.489201///Hs.489201
7959597	0.0411185	0.0021756	1.33713	up	transmembrane emp24 domain trafficking protein 2	BC025957	TMED2	NM_006815	Hs.75914///Hs.75914///Hs.75914
8146788	0.0201297	0.000564082	1.336	down
8132964	0.00686807	6.82816e-05	1.33582	up	sulfatase modifying factor 2	BC084539	SUMF2	NM_001042468|NM_015411|NM_001042469|NM_001042470	Hs.279696///Hs.279696///Hs.279696///Hs.279696///Hs.279696///Hs.279696///Hs.279696///Hs.279696///Hs.279696///Hs.279696
8164587	0.0254469	0.000884315	1.33516	up	torsin family 1, member A (torsin A)	AF007871	TOR1A	NM_000113	Hs.534312///Hs.534312///Hs.534312
7911532	0.000830945	3.55908e-07	1.33507	up	aurora kinase A interacting protein 1	BC022808	AURKAIP1	NM_017900	Hs.632515///Hs.658138///Hs.632515///Hs.658138///Hs.632515///Hs.658138///Hs.632515///Hs.658138///Hs.632515///Hs.658138///Hs.632515///Hs.658138///Hs.632515///Hs.658138
8155268	0.0275563	0.00102424	1.33488	up	polymerase (RNA) I polypeptide E, 53kDa	BC001337	POLR1E	NM_022490	Hs.591087///Hs.591087///Hs.591087///Hs.591087
8003066	0.0387773	0.00196237	1.33448	down
8003283	0.00492288	2.90334e-05	1.33433	up	kelch domain containing 4	BC011680	KLHDC4	NM_017566	Hs.123450///Hs.710107///Hs.123450///Hs.710107///Hs.123450///Hs.710107///Hs.123450///Hs.710107///Hs.123450///Hs.710107///Hs.123450///Hs.710107
8155849	0.046733	0.00266841	1.33189	down	annexin A1	BC035993	ANXA1	NM_000700	Hs.494173///Hs.494173///Hs.494173///Hs.494173///Hs.494173
8110055	0.0104148	0.000166564	1.33182	down	cytoplasmic polyadenylation element binding protein 4	BX538213	CPEB4	NM_030627	Hs.127126///Hs.127126///Hs.127126///Hs.127126///Hs.127126
7916443	0.0316657	0.00134168	1.33179	down	ubiquitin specific peptidase 24	BC029660	USP24	NM_015306	Hs.477009///Hs.477009///Hs.477009
8049536	0.0290712	0.00114961	1.33159	down	leucine rich repeat (in FLII) interacting protein 1	AF115510	LRRFIP1		Hs.471779///Hs.709694///Hs.471779///Hs.709694
7932883	0.0313309	0.0013204	1.33136	down
8139411	0.00751172	8.02497e-05	1.33113	up	transmembrane emp24 protein transport domain containing 4	BC053583	TMED4	NM_182547	Hs.598832///Hs.709414///Hs.598832///Hs.709414///Hs.598832///Hs.709414
7972021	0.0110027	0.000187628	1.33041	down	TBC1 domain family, member 4	BC151239	TBC1D4	NM_014832	Hs.210891///Hs.210891///Hs.210891///Hs.210891
8139201	0.0109612	0.000183891	1.33024	down
7944179	0.0394197	0.0020185	1.33004	down	CD3e molecule, epsilon (CD3-TCR complex)	AK292612	CD3E	NM_000733	Hs.3003///Hs.3003///Hs.3003///Hs.3003
8127822	0.00238926	3.74405e-06	1.32981	down
8179019	0.00103852	6.98627e-07	1.32974	up	major histocompatibility complex, class I, F	BC062991	HLA-F	NM_018950|NM_001098479|NM_001098478	Hs.519972///Hs.519972///Hs.519972///Hs.519972///Hs.519972///Hs.519972///Hs.519972///Hs.519972///Hs.519972///Hs.519972///Hs.519972///Hs.519972///Hs.519972///Hs.519972///Hs.519972///Hs.519972
7944493	0.0204491	0.00058988	1.32973	down	Cas-Br-M (murine) ecotropic retroviral transforming sequence	BC132733	CBL	NM_005188	Hs.504096///Hs.504096///Hs.504096
7908966	0.0365232	0.0017574	1.32962	down	chromosome 1 open reading frame 217	BC000988	C1orf217
7920492	0.00400019	1.53024e-05	1.32877	up	chromosome 1 open reading frame 43	BC000152	C1orf43	NM_001098616|NM_015449|NM_138740	Hs.287471///Hs.287471///Hs.287471///Hs.287471///Hs.287471///Hs.287471///Hs.287471///Hs.287471///Hs.287471
8117422	0.0468898	0.00269296	1.32871	up	histone cluster 1, H4f | histone cluster 4, H4 | histone cluster 2, H4b | histone cluster 1, H4i | histone cluster 1, H4a | histone cluster 1, H4d | histone cluster 1, H4k | histone cluster 1, H4j | histone cluster 1, H4c | histone cluster 1, H4h | histone cluster 1, H4b | histone cluster 1, H4e | histone cluster 1, H4l | histone cluster 2, H4a	BC093763	HIST1H4F|HIST4H4|HIST2H4B|HIST1H4I|HIST1H4A|HIST1H4D|HIST1H4K|HIST1H4J|HIST1H4C|HIST1H4H|HIST1H4B|HIST1H4E|HIST1H4L|HIST2H4A	NM_003540	Hs.247816///Hs.46423///Hs.55468///Hs.143080///Hs.247816///Hs.248172///Hs.248178///Hs.248179///Hs.278483///Hs.352191///Hs.528055///Hs.533295///Hs.591790///Hs.655235///Hs.662174///Hs.706635///Hs.247816
8097507	0.00902853	0.000117762	1.32867	up		AF350420	RAB33B	NM_031296	Hs.591679///Hs.591679///Hs.591679
8136869	0.0317113	0.00135008	1.32728	down	caspase 2, apoptosis-related cysteine peptidase (neural precursor cell expressed, developmentally down-regulated 2)	U13022	CASP2	NM_032982|NM_032983	Hs.368982///Hs.368982///Hs.368982///Hs.368982///Hs.368982///Hs.368982///Hs.368982
7958819	0.0392376	0.00200194	1.3272	up	endoplasmic reticulum protein 29	BC101495	ERP29	NM_006817|NM_001034025	Hs.75841///Hs.75841///Hs.75841///Hs.75841///Hs.75841
8091806	0.0442162	0.00242258	1.32693	up	similar to ribosomal protein L23A | ribosomal protein L23a | ribosomal protein L23a-like	BC014459|uc002cgx.1	hCG_16001|RPL23A|hCG_2001000	NM_001093758|NM_001101668|XR_039363|XR_037098|XR_018553|XR_015270|XM_001722176	Hs.708100///Hs.419463///Hs.655367///Hs.655367///Hs.655367///Hs.655367///Hs.655367///Hs.655367///Hs.655367///Hs.655367///Hs.655367///Hs.655367///Hs.655367///Hs.655367///Hs.655367///Hs.655367///Hs.655367///Hs.655367///Hs.655367///Hs.655367///Hs.655367///Hs.655367///Hs.655367///Hs.655367
8125059	0.046749	0.0026739	1.32594	up	chloride intracellular channel 1	AF034607	CLIC1	NM_001288	Hs.414565///Hs.414565///Hs.414565///Hs.414565///Hs.414565///Hs.414565///Hs.414565///Hs.414565///Hs.414565///Hs.414565///Hs.414565///Hs.414565///Hs.414565///Hs.414565
8064432	0.0239825	0.000777487	1.32573	down	FK506 binding protein 1A, 12kDa	BC001925	FKBP1A	NM_000801|NM_054014	Hs.471933///Hs.471933///Hs.471933///Hs.471933///Hs.471933///Hs.471933///Hs.471933
7947867	0.00360234	1.21242e-05	1.32554	up	proteasome (prosome, macropain) 26S subunit, ATPase, 3	BC106920	PSMC3	NM_002804	Hs.250758///Hs.250758///Hs.250758
8180029	0.0346727	0.00161227	1.32541	up	major histocompatibility complex, class II, DQ beta 2 | similar to Major histocompatibility complex, class II, DR beta 4 | similar to major histocompatibility complex, class II, DQ beta 1 | similar to HLA class II histocompatibility antigen, DR-W53 beta chain | similar to hCG1992647 | major histocompatibility complex, class II, DR beta 1 | major histocompatibility complex, class II, DR beta 2 (ps…	AK098007	HLA-DQB2|LOC100133484|LOC100133583|LOC100133661|LOC100133811|HLA-DQB1|HLA-DRB1|HLA-DRB2|HLA-DRB3|HLA-DRB4|HLA-DRB5|ZNF749|RNASE2|LOC730415|hCG_1998957	NR_003937	Hs.712601///Hs.712601///Hs.728///Hs.409934///Hs.534322///Hs.695781///Hs.696211///Hs.701691///Hs.712540///Hs.712601///Hs.728///Hs.409934///Hs.534322///Hs.695781///Hs.696211///Hs.701691///Hs.712540///Hs.712601///Hs.728///Hs.409934///Hs.534322///Hs.695781///Hs.696211///Hs.701691///Hs.712540///Hs.712601///Hs.728///Hs.409934///Hs.534322///Hs.695781///Hs.696211///Hs.701691///Hs.712540///Hs.712601///Hs.…
8102984	0.00645588	6.07346e-05	1.3252	up			LOC645018	XM_930178
7921738	0.00558051	3.90876e-05	1.32505	up	upstream transcription factor 1	AL832119	USF1	NM_007122|NM_207005	Hs.414880///Hs.414880///Hs.414880///Hs.414880///Hs.414880///Hs.414880
8141273	0.00205594	2.3493e-06	1.32412	up	PDGFA associated protein 1	BC007873	PDAP1	NM_014891	Hs.632296///Hs.632296///Hs.632296
8041168	0.0240679	0.000784929	1.32343	down	small nucleolar RNA, C/D box 53		SNORD53	NR_002741
8015715	0.00477863	2.40066e-05	1.32297	up	beclin 1, autophagy related	BX647788	BECN1	NM_003766	Hs.12272///Hs.12272///Hs.12272
7973564	0.0088182	0.00011258	1.32272	up	proteasome (prosome, macropain) activator subunit 1 (PA28 alpha)	L07633	PSME1	NM_176783|NM_006263	Hs.75348///Hs.75348///Hs.75348///Hs.75348///Hs.75348
8168873	0.0317113	0.00135021	1.32237	down			LOC653354	XM_001717888
7966996	0.0194118	0.000535016	1.32201	up	ribosomal protein, large, P0	AK001313	RPLP0	NM_053275|NM_001002	Hs.546285///Hs.546285///Hs.546285///Hs.546285///Hs.546285///Hs.546285
7986049	0.0161255	0.000384984	1.32148	down	CREB regulated transcription coactivator 3	AK090443	CRTC3	NM_022769|NM_001042574	Hs.567572///Hs.567572///Hs.567572///Hs.567572
8132992	0.0110027	0.000185825	1.32108	down
8023061	0.00369294	1.29356e-05	1.32038	down
8115873	0.0271601	0.000991416	1.32014	down
8132539	0.0271761	0.000996789	1.31961	up	drebrin-like	AF218020	DBNL	NM_014063|NM_001014436|NM_001122956	Hs.436500///Hs.436500///Hs.436500///Hs.436500///Hs.436500///Hs.436500
8177717	0.00205594	2.00777e-06	1.31882	up	major histocompatibility complex, class I, F	BC062991	HLA-F	NM_018950|NM_001098479|NM_001098478	Hs.519972///Hs.519972///Hs.519972///Hs.519972///Hs.519972///Hs.519972///Hs.519972///Hs.519972///Hs.519972///Hs.519972///Hs.519972///Hs.519972///Hs.519972///Hs.519972///Hs.519972///Hs.519972
7923436	0.0146285	0.000317048	1.31868	down
8021208	0.0337426	0.00154564	1.31865	down	malic enzyme 2, NAD(+)-dependent, mitochondrial	BC000147	ME2	NM_002396	Hs.699163///Hs.699163///Hs.699163///Hs.699163
8157939	0.0269437	0.000972341	1.31831	up
7945420	0.0221793	0.000675417	1.31826	up	ribonuclease/angiogenin inhibitor 1 | hypothetical protein FLJ23519	BC047730|AK027172	RNH1|FLJ23519	NM_002939|NM_203387|NM_203383|NM_203386|NM_203385|NM_203389|NM_203384|NM_203388	Hs.530687///Hs.530687///Hs.530687///Hs.530687///Hs.530687///Hs.530687///Hs.530687///Hs.530687///Hs.530687///Hs.530687///Hs.530687///Hs.530687///Hs.530687///Hs.530687///Hs.530687
8153903	0.0111151	0.000193075	1.31815	up	ribosomal protein L8	BC093064	RPL8	NM_000973|NM_033301	Hs.178551///Hs.178551///Hs.178551///Hs.178551///Hs.178551///Hs.178551
7939197	0.0234392	0.000747564	1.31794	down	homeodomain interacting protein kinase 3	AF305239	HIPK3	NM_005734|NM_001048200	Hs.201918///Hs.201918///Hs.201918///Hs.201918///Hs.201918
8068168	0.0326957	0.00144815	1.31746	down	superoxide dismutase 1, soluble (amyotrophic lateral sclerosis 1 (adult))	EF151142	SOD1	NM_000454	Hs.443914///Hs.443914///Hs.443914
7922752	0.0131586	0.00026584	1.31716	down
7962537	0.0107183	0.000174373	1.31683	down	solute carrier family 38, member 2	AF298897	SLC38A2	NM_018976	Hs.221847///Hs.221847///Hs.221847///Hs.221847
8129522	0.0380103	0.00189919	1.31676	down	mediator complex subunit 23	AF105332	MED23	NM_004830|NM_015979	Hs.29679///Hs.29679///Hs.29679///Hs.29679///Hs.29679///Hs.29679///Hs.29679///Hs.29679///Hs.29679
8085716	0.0230967	0.000724638	1.31663	down	SATB homeobox 1	AK127242	SATB1	NM_002971	Hs.517717///Hs.517717///Hs.517717///Hs.517717
7902822	0.0252592	0.000867742	1.31626	down	protein kinase N2	U33052	PKN2	NM_006256	Hs.440833///Hs.440833///Hs.440833///Hs.440833///Hs.440833///Hs.440833
7908097	0.00205594	2.84271e-06	1.31581	down	Smg-7 homolog, nonsense mediated mRNA decay factor (C. elegans)	AB085674	SMG7	NM_173156|NM_201568|NM_201569	Hs.591463///Hs.591463///Hs.591463///Hs.591463///Hs.591463///Hs.591463///Hs.591463///Hs.591463///Hs.591463///Hs.591463///Hs.591463
7978208	0.00272973	4.60038e-06	1.31471	up	TERF1 (TRF1)-interacting nuclear factor 2	AK023166	TINF2	NM_012461|NM_001099274	Hs.496191///Hs.496191///Hs.496191///Hs.496191///Hs.496191
8133145	0.0138778	0.000285921	1.31427	up	calcitonin gene-related peptide-receptor component protein	BC040107	RCP9	NM_014478|NM_001040647|NM_001040648	Hs.300684///Hs.300684///Hs.300684///Hs.300684///Hs.300684///Hs.300684///Hs.300684
7955358	0.00642325	5.74254e-05	1.31392	up	chromosome 12 open reading frame 62	BC007849	C12orf62		Hs.388645///Hs.388645
8076185	0.00642325	5.82924e-05	1.31311	up	chromobox homolog 7	BC051773	CBX7	NM_175709	Hs.356416///Hs.356416///Hs.356416
8026292	0.00536009	3.63153e-05	1.31263	up	interleukin 27 receptor, alpha	BC009907	IL27RA	NM_001960	Hs.132781///Hs.132781///Hs.132781
7897172	0.0116707	0.00020925	1.31254	up	tumor protein p63 regulated 1-like	BC019034	TPRG1L	NM_182752	Hs.20529///Hs.20529///Hs.20529///Hs.20529
8104490	0.00323252	7.95234e-06	1.31186	down
8170635	0.00871543	0.000110464	1.31143	down	zinc finger protein 275	AK122976|AL833683	ZNF275	NM_001080485	Hs.348963///Hs.348963///Hs.348963///Hs.348963///Hs.348963///Hs.348963
8084742	0.014049	0.000292026	1.31141	down	LIM domain containing preferred translocation partner in lipoma	BC130584	LPP	NM_005578	Hs.444362///Hs.444362///Hs.444362
7966517	0.0277141	0.00103974	1.31057	down	chromosome 12 open reading frame 51	AK091473	C12orf51	NM_001109662	Hs.695995///Hs.695995///Hs.695995
8096224	0.0109531	0.000183138	1.31043	down	AF4/FMR2 family, member 1	L13773	AFF1	NM_005935	Hs.480190///Hs.480190///Hs.480190///Hs.480190///Hs.480190///Hs.480190
7950082	0.0334001	0.00152399	1.31026	up	similar to hCG1640299		LOC100133315
8155096	0.0218765	0.000658401	1.31017	up	cAMP responsive element binding protein 3	AF211848	CREB3	NM_006368	Hs.522110///Hs.522110///Hs.522110///Hs.522110
7959586	0.0126824	0.000247254	1.30986	up	U11/U12 snRNP 35K	BC047678	U1SNRNPBP	NM_180699|NM_180703|NM_022717	Hs.632738///Hs.632738///Hs.632738///Hs.632738///Hs.632738///Hs.632738///Hs.632738///Hs.632738
7926410	0.0293664	0.00119241	1.30976	up	mannose receptor, C type 1 | mannose receptor, C type 1-like 1	J05550|BC142642	MRC1|MRC1L1	NM_002438|NM_001009567	Hs.75182///Hs.461247///Hs.75182///Hs.461247///Hs.75182///Hs.461247
7926451	0.0297272	0.00121831	1.30913	up	mannose receptor, C type 1 | mannose receptor, C type 1-like 1	J05550|BC142642	MRC1|MRC1L1	NM_002438|NM_001009567	Hs.75182///Hs.461247///Hs.75182///Hs.461247///Hs.75182///Hs.461247
8010084	0.00394906	1.45608e-05	1.30871	down
8094599	0.0228384	0.000713667	1.30857	down	Kruppel-like factor 3 (basic)	AF285837	KLF3	NM_016531	Hs.298658///Hs.298658///Hs.298658
7938364	0.0330749	0.0014825	1.30841	down		BX641032	WEE1
7956401	0.0351125	0.00164582	1.30818	up	serine hydroxymethyltransferase 2 (mitochondrial)	BC011911	SHMT2	NM_005412	Hs.75069///Hs.75069///Hs.75069///Hs.75069
8154059	0.0290712	0.00114574	1.3079	down	SWI/SNF related, matrix associated, actin dependent regulator of chromatin, subfamily a, member 2	X72889	SMARCA2	NM_003070|NM_139045	Hs.298990///Hs.298990///Hs.298990///Hs.298990///Hs.298990///Hs.298990///Hs.298990///Hs.298990///Hs.298990///Hs.298990///Hs.298990///Hs.298990///Hs.298990///Hs.298990
7994572	0.0206597	0.000609404	1.30714	up	RUN domain containing 2C | RUN domain containing 2B	BX648280	RUNDC2C|RUNDC2B	NR_002939	Hs.443656///Hs.709595///Hs.443656///Hs.443656
7925244	0.028411	0.00110124	1.3067	down
7996490	0.0179767	0.000462322	1.30636	up	transmembrane protein 208	BC021109	TMEM208	NM_014187	Hs.433203///Hs.433203///Hs.433203
8108954	0.00512931	3.26783e-05	1.30552	down	transcription elongation regulator 1	AF017789	TCERG1	NM_006706|NM_001040006	Hs.443465///Hs.443465///Hs.443465///Hs.443465///Hs.443465
8010012	0.00237702	3.61532e-06	1.30552	up	cyclin-dependent kinase 3 | hypothetical protein LOC100134934	BC047782	CDK3|LOC100134934	NM_001113324	Hs.706766///Hs.593566///Hs.593566///Hs.593566
8074842	0.00558051	4.16667e-05	1.30537	up	family with sequence similarity 108, member A1 | family with sequence similarity 108, member A2 | family with sequence similarity 108, member A3	BC094816	FAM108A1|FAM108A2|FAM108A3		Hs.465542///Hs.653679///Hs.465542///Hs.653679///Hs.465542///Hs.653679///Hs.465542///Hs.653679
7964076	0.041232	0.00218808	1.30508	up	canopy 2 homolog (zebrafish)	AY359102	CNPY2	NM_014255	Hs.8752///Hs.8752///Hs.8752
8107750	0.016672	0.000408791	1.30466	down	proline-rich coiled-coil 1	AL831963	PRRC1	NM_130809	Hs.483259///Hs.483259///Hs.483259///Hs.483259///Hs.483259
8130403	0.0417219	0.00222676	1.30433	up	hCG21078		hCG_21078	NM_001089587
8028756	0.00915953	0.000121159	1.3042	up	proteasome (prosome, macropain) 26S subunit, ATPase, 4	BC014488	PSMC4	NM_006503|NM_153001	Hs.211594///Hs.211594///Hs.211594///Hs.211594
8043310	0.00645588	6.08637e-05	1.3036	down	required for meiotic nuclear division 5 homolog A (S. cerevisiae)	BC012165	RMND5A	NM_022780	Hs.75277///Hs.75277///Hs.75277
8095214	0.0290712	0.00114575	1.30285	up
8029958	0.0201297	0.000563857	1.30266	up	glioma tumor suppressor candidate region gene 2	BC006311	GLTSCR2	NM_015710	Hs.421907///Hs.421907///Hs.421907///Hs.421907
8067288	0.0378037	0.00187538	1.30197	up	ATP synthase, H+ transporting, mitochondrial F1 complex, epsilon subunit	AF052955	ATP5E	NM_001001977|NM_006886	Hs.177530///Hs.177530///Hs.177530///Hs.177530///Hs.177530///Hs.177530
7967091	0.0113081	0.000199091	1.30116	down	signal peptide peptidase 3	BC073910	UNQ1887	NM_139015	Hs.507087///Hs.507087///Hs.507087///Hs.507087
7948399	0.0290712	0.00114424	1.30037	down	protein associated with topoisomerase II homolog 1 (yeast)	AL831992	PATL1	NM_152716	Hs.591960///Hs.591960///Hs.591960
8045816	0.00998353	0.000146323	1.29968	down	glycerol-3-phosphate dehydrogenase 2 (mitochondrial)	AF311325	GPD2	NM_001083112|NM_000408	Hs.512382///Hs.512382///Hs.512382///Hs.512382
7907351	0.00180904	1.5115e-06	1.29941	up
8034565	0.00492288	2.86635e-05	1.29926	up	deoxyribonuclease II, lysosomal	AF060222	DNASE2	NM_001375	Hs.118243///Hs.118243///Hs.118243
7987449	0.0237218	0.000759859	1.29858	up	signal recognition particle 14kDa (homologous Alu RNA binding protein)	AB061546	SRP14	NM_003134	Hs.533732///Hs.533732///Hs.533732
8175642	0.0144965	0.000310014	1.29813	up	chromosome X open reading frame 40B | chromosome X open reading frame 40A	L43578	CXorf40B|CXorf40A	NM_001013845	Hs.545950///Hs.545950///Hs.654738///Hs.545950///Hs.654738///Hs.545950///Hs.654738///Hs.545950///Hs.545950
8073511	0.00870654	0.000109549	1.2973	down
8067221	0.0148922	0.000332341	1.29719	up	Z-DNA binding protein 1	AK128405	ZBP1	NM_030776	Hs.302123///Hs.302123///Hs.302123///Hs.302123///Hs.302123///Hs.302123
7982356	0.0257293	0.0008965	1.29673	up
8114628	0.0113106	0.000200179	1.29652	up	histidyl-tRNA synthetase	BC011807	HARS	NM_002109	Hs.528050///Hs.528050///Hs.528050
7920258	0.0100262	0.000148796	1.29586	up	S100 calcium binding protein A6	BC009017	S100A6	NM_014624	Hs.275243///Hs.275243///Hs.275243///Hs.275243
8165438	0.0128353	0.000254513	1.29513	up	dipeptidyl-peptidase 7	BC011907	DPP7	NM_013379	Hs.37916///Hs.37916///Hs.37916
8063315	0.0121384	0.000229934	1.29511	up	DEAD (Asp-Glu-Ala-Asp) box polypeptide 27	AY044431	DDX27	NM_017895	Hs.65234///Hs.65234///Hs.65234
8125483	0.0355878	0.00170254	1.29385	up	transporter 2, ATP-binding cassette, sub-family B (MDR/TAP)	AK292963	TAP2	NM_000544|NM_018833	Hs.502///Hs.502///Hs.502///Hs.502///Hs.502///Hs.502///Hs.502///Hs.502///Hs.502
7933760	0.0116707	0.000208922	1.29375	down	coiled-coil domain containing 6	BC036757	CCDC6	NM_005436	Hs.591360///Hs.591360///Hs.591360///Hs.591360
7904869	0.00723532	7.51514e-05	1.29361	up	family with sequence similarity 108, member A1 | family with sequence similarity 108, member A3 | family with sequence similarity 108, member A2	AK289533|BC000158	FAM108A1|FAM108A3|FAM108A2		Hs.465542///Hs.653679///Hs.465542///Hs.653679///Hs.465542///Hs.653679///Hs.465542///Hs.653679///Hs.465542///Hs.653679
8117330	0.0420047	0.00224766	1.29318	up	histone cluster 1, H3a | histone cluster 1, H2bn | histone cluster 1, H3d | histone cluster 1, H3c | histone cluster 1, H3e | histone cluster 1, H3i | histone cluster 1, H3g | histone cluster 1, H3j | histone cluster 1, H3h | histone cluster 1, H3b | histone cluster 1, H3f	BC066245	HIST1H3A|HIST1H2BN|HIST1H3D|HIST1H3C|HIST1H3E|HIST1H3I|HIST1H3G|HIST1H3J|HIST1H3H|HIST1H3B|HIST1H3F	NM_003529	Hs.546315///Hs.132854///Hs.247813///Hs.247814///Hs.248176///Hs.443021///Hs.484990///Hs.532144///Hs.533292///Hs.546315///Hs.586261///Hs.591778///Hs.673851///Hs.546315
8158714	0.0429407	0.00232743	1.29294	up	exosome component 2	BC000747	EXOSC2	NM_014285	Hs.654643///Hs.654643///Hs.654643///Hs.654643///Hs.654643///Hs.654643
8022022	0.018679	0.000501907	1.29272	down	lipin 2	BC152448	LPIN2	NM_014646	Hs.132342///Hs.132342///Hs.132342
7904948	0.00767723	8.45674e-05	1.29212	up	family with sequence similarity 108, member A1 | family with sequence similarity 108, member A3 | family with sequence similarity 108, member A2	AK289533|BC000158	FAM108A1|FAM108A3|FAM108A2		Hs.465542///Hs.653679///Hs.465542///Hs.653679///Hs.465542///Hs.653679///Hs.465542///Hs.653679///Hs.465542///Hs.653679
8178244	0.010142	0.000154414	1.29159	up	ring finger protein 1	BC002922	RING1	NM_002931	Hs.631989///Hs.631989///Hs.631989///Hs.631989///Hs.631989
8124950	0.0128353	0.000254968	1.29157	up	lymphotoxin beta (TNF superfamily, member 3)	L11015	LTB	NM_002341|NM_009588	Hs.376208///Hs.376208///Hs.376208///Hs.376208///Hs.376208///Hs.376208///Hs.376208
8012416	0.0407474	0.00213991	1.2915	up	chromosome 17 open reading frame 44	BC113564|AK092109|BC063002	C17orf44		Hs.121692///Hs.121692///Hs.121692///Hs.121692
8178512	0.0120304	0.000221794	1.29116	up	lymphotoxin beta (TNF superfamily, member 3)	L11015	LTB	NM_002341|NM_009588	Hs.376208///Hs.376208///Hs.376208///Hs.376208///Hs.376208///Hs.376208///Hs.376208
8179768	0.0125796	0.000242119	1.29114	up	lymphotoxin beta (TNF superfamily, member 3)	L11015	LTB	NM_002341|NM_009588	Hs.376208///Hs.376208///Hs.376208///Hs.376208///Hs.376208///Hs.376208///Hs.376208
7916022	0.00558051	3.98771e-05	1.29111	up			LOC440589	XM_942424
8153568	0.0153203	0.000351146	1.291	up	plectin 1, intermediate filament binding protein 500kDa	AY480051	PLEC1	NM_201384|NM_201380|NM_201383|NM_201378|NM_201379|NM_000445|NM_201381|NM_201382	Hs.434248///Hs.434248///Hs.434248///Hs.434248///Hs.434248///Hs.434248///Hs.434248///Hs.434248///Hs.434248///Hs.434248///Hs.434248///Hs.434248///Hs.434248///Hs.434248///Hs.434248///Hs.434248///Hs.434248
8123802	0.00587498	4.65731e-05	1.29031	up	thioredoxin domain containing 5 | muted homolog (mouse)	BC052310|BX647336	TXNDC5|MUTED	NM_022085|NM_201280|NM_030810	Hs.150837///Hs.150837///Hs.150837///Hs.150837///Hs.150837
7925500	0.0243244	0.000802331	1.28995	down	choroideremia-like (Rab escort protein 2)	BC117360	CHML	NM_001821	Hs.654545///Hs.654545///Hs.654545
8053158	0.0312501	0.00131067	1.28981	up	glucosidase I	BC028337	GCS1	NM_006302	Hs.516119///Hs.516119///Hs.516119
8117653	0.028411	0.00110114	1.28937	down
8166663	0.0468146	0.00267981	1.28909	down
7987046	0.0276011	0.00103042	1.28903	up
7994655	0.0224407	0.000693999	1.28891	up	chromosome 16 open reading frame 53	BC003640|AK226151	C16orf53	NM_024516	Hs.702841///Hs.702841///Hs.702841
8133219	0.0105284	0.000169351	1.28878	down
8069057	0.0204739	0.000593603	1.28875	up	phosphofructokinase, liver	BC006422	PFKL	NM_001002021|NM_002626	Hs.255093///Hs.255093///Hs.255093///Hs.255093///Hs.255093///Hs.255093
7987137	0.0277141	0.00103856	1.28872	up
8019523	0.02535	0.00087861	1.28858	up	WDR45-like	BC007838|CR456770	WDR45L	NM_019613	Hs.132161///Hs.132161///Hs.132161///Hs.132161///Hs.132161
8026915	0.0319953	0.00139483	1.288	up	arrestin domain containing 2	AK128588	ARRDC2	NM_015683|NM_001025604	Hs.515249///Hs.515249///Hs.515249///Hs.515249///Hs.515249
7964203	0.0415833	0.00221306	1.28786	down	bromodomain adjacent to zinc finger domain, 2A	AK023842	BAZ2A	NM_013449	Hs.314263///Hs.314263///Hs.314263///Hs.314263///Hs.314263
7937287	0.0339058	0.00155644	1.28752	up	proteasome (prosome, macropain) 26S subunit, non-ATPase, 13	BC001100	PSMD13	NM_002817|NM_175932	Hs.134688///Hs.134688///Hs.134688///Hs.134688///Hs.134688
8105714	0.0320981	0.0014049	1.28733	down	splicing factor, arginine/serine-rich 12	BC067770	SFRS12	NM_139168|NM_001077199	Hs.519347///Hs.519347///Hs.519347///Hs.519347///Hs.519347///Hs.519347
8014956	0.0201496	0.000566495	1.28684	down	nuclear receptor subfamily 1, group D, member 1 | thyroid hormone receptor, alpha (erythroblastic leukemia viral (v-erb-a) oncogene homolog, avian)	M24898|M24900	NR1D1|THRA	NM_021724	Hs.592130///Hs.592130///Hs.592130///Hs.724///Hs.592130
8066254	0.0399653	0.00207406	1.2867	down			LOC388796	NR_015366
8073309	0.0119391	0.000219006	1.28614	down	hypothetical LOC402469	AF336880|uc003flu.1	tcag7.1056
7981512	0.0194146	0.000537076	1.28571	up
8022418	0.0347399	0.00162195	1.28546	down	similar to mCG7611		LOC284230	XM_001721447
8050128	0.0161595	0.000390266	1.28451	down	kinase D-interacting substrate of 220 kDa	BC130610	KIDINS220	NM_020738	Hs.9873///Hs.9873///Hs.9873///Hs.9873
8075585	0.0275086	0.00101301	1.28418	up	chromosome 22 open reading frame 28	BC002970|CR456450|CR457175	C22orf28		Hs.705468///Hs.705468///Hs.705468///Hs.705468
7997863	0.039376	0.00201337	1.28409	up	acyl-CoA synthetase family member 3	BC028399	ACSF3	NM_174917	Hs.461727///Hs.461727///Hs.461727///Hs.461727///Hs.461727
8118634	0.0111151	0.000193132	1.28381	up	ring finger protein 1	BC002922	RING1	NM_002931	Hs.631989///Hs.631989///Hs.631989///Hs.631989///Hs.631989
7912194	0.0346777	0.00161585	1.28377	up	hypothetical LOC54744	BC104430|BC104431|BC113958	DKFZp566H0824		Hs.662784///Hs.662784///Hs.662784
7911422	0.00412112	1.70105e-05	1.28337	up	stromal cell derived factor 4	AF178986	SDF4	NM_016547|NM_016176	Hs.42806///Hs.42806///Hs.42806///Hs.42806///Hs.42806
7914940	0.0344522	0.00159264	1.28239	up	mitochondrial ribosomal protein S15	BC031336	MRPS15	NM_031280	Hs.352839///Hs.352839///Hs.352839
8107934	0.0113106	0.000199659	1.28209	up	hypothetical gene supported by AK128882	BC130299|BC130656|AK128882	LOC441108		Hs.658288///Hs.658288///Hs.658288
7982267	0.0391691	0.00199533	1.28209	up
7924893	0.0440543	0.00241012	1.28183	up
8160968	0.00688101	6.88874e-05	1.28144	up	stomatin (EPB72)-like 2	AF190167	STOML2	NM_013442	Hs.3439///Hs.3439///Hs.3439
7935002	0.020219	0.000575902	1.28133	up	signal recognition particle 9kDa | hCG1781062	BC106005	SRP9|hCG_1781062	NM_003133	Hs.511425///Hs.706900///Hs.511425///Hs.706900///Hs.511425///Hs.632087///Hs.706900///Hs.511425///Hs.706900///Hs.511425///Hs.632087///Hs.706900
7985777	0.0201778	0.00056822	1.28112	up	interferon stimulated exonuclease gene 20kDa	BC016341	ISG20	NM_002201	Hs.459265///Hs.459265///Hs.459265///Hs.459265
8030437	0.00558051	3.92223e-05	1.28093	up	protein arginine methyltransferase 1	D66904	PRMT1	NM_198319|NM_001536|NM_198318	Hs.20521///Hs.20521///Hs.20521///Hs.20521///Hs.20521///Hs.20521///Hs.20521///Hs.20521
8104912	0.0189995	0.000520745	1.28061	down	S-phase kinase-associated protein 2 (p45)	AK291255	SKP2	NM_005983|NM_032637	Hs.23348///Hs.23348///Hs.23348///Hs.23348///Hs.23348///Hs.23348
8069168	0.0134691	0.000275007	1.28041	down	keratin associated protein 10-12	AB076364	KRTAP10-12	NM_198699	Hs.297526///Hs.297526///Hs.297526
7926807	0.0334001	0.00152055	1.27997	down	prenyl (decaprenyl) diphosphate synthase, subunit 1	AB210838	PDSS1	NM_014317	Hs.558468///Hs.558468///Hs.558468///Hs.558468///Hs.558468///Hs.558468
8110450	0.0121384	0.000229819	1.27988	up	heterogeneous nuclear ribonucleoprotein A/B	BC036708	HNRNPAB	NM_031266|NM_004499	Hs.591731///Hs.591731///Hs.591731///Hs.591731///Hs.591731///Hs.591731
8123181	0.0484681	0.00285264	1.27917	down	insulin-like growth factor 2 receptor	J03528	IGF2R	NM_000876	Hs.487062///Hs.487062///Hs.487062
7941311	0.0219962	0.000665046	1.27916	up	signal-induced proliferation-associated gene 1 | EH domain binding protein 1-like 1	AB005666|AL713799	SIPA1|EHBP1L1	NM_153253|NM_006747|NM_001099409	Hs.530477///Hs.530477///Hs.502867///Hs.530477///Hs.530477///Hs.530477///Hs.502867///Hs.530477///Hs.502867
7898209	0.00842837	9.94452e-05	1.27872	up	similar to 16.7Kd protein		LOC645317	XM_934920
8105144	0.0175456	0.000446384	1.27864	down		AK001108	FLJ10246
8035829	0.0498126	0.00300524	1.27849	up	ribosomal protein L34 | similar to ribosomal protein L34	CR542242	RPL34|LOC342994	NM_001111266	Hs.438227///Hs.512199
7969881	0.0365007	0.00175463	1.27844	down	tripeptidyl peptidase II	M73047	TPP2	NM_003291	Hs.432424///Hs.432424///Hs.432424///Hs.432424
8097480	0.0252592	0.00086964	1.27773	down	NMDA receptor regulated 1	AY039242	NARG1	NM_057175	Hs.555985///Hs.555985///Hs.555985///Hs.555985
8078360	0.0206211	0.000604713	1.27769	down	STT3, subunit of the oligosaccharyltransferase complex, homolog B (S. cerevisiae)	AY074880	STT3B	NM_178862	Hs.475812///Hs.475812///Hs.475812
7950370	0.0240679	0.000785034	1.27628	down
7981111	0.0345266	0.00159927	1.27612	down	dicer 1, ribonuclease type III	AB028449|AJ132261	DICER1	NM_177438|NM_030621	Hs.87889///Hs.87889///Hs.87889///Hs.87889///Hs.87889///Hs.87889
8092957	0.0411185	0.00217036	1.27564	down
8108558	0.0241715	0.000794317	1.27558	down	solute carrier family 35, member A4	BC009906	SLC35A4	NM_080670	Hs.406840///Hs.406840///Hs.406840///Hs.406840
8065990	0.02535	0.000877468	1.27543	up
8130003	0.018168	0.000478965	1.27528	up	splicing factor 3b, subunit 5, 10kDa	BC000198	SF3B5	NM_031287	Hs.110695///Hs.110695///Hs.110695
7974771	0.039606	0.00203169	1.27518	down	chromosome 14 open reading frame 135 | hypothetical protein LOC100130173	AK023008	C14orf135|LOC100130173	NM_022495	Hs.509499///Hs.509499///Hs.509499
8028524	0.0127409	0.0002506	1.27478	up	actinin, alpha 4	BC005033	ACTN4	NM_004924	Hs.270291///Hs.270291///Hs.270291
7954104	0.0484681	0.00285198	1.27431	down	activating transcription factor 7 interacting protein	BC063855	ATF7IP	NM_018179	Hs.591151///Hs.591151///Hs.591151
8148196	0.00536009	3.63001e-05	1.27426	down
8177011	0.012548	0.000240243	1.27419	up	acetylserotonin O-methyltransferase-like	BC010089	ASMTL	NM_004192	Hs.533514///Hs.533514///Hs.533514///Hs.533514
8159732	0.0344305	0.00159005	1.27371	down	hypothetical LOC643210	AK127990	FLJ40292		Hs.664000///Hs.712205
8073457	0.0225906	0.000701943	1.27351	up	X-ray repair complementing defective repair in Chinese hamster cells 6 (Ku autoantigen, 70kDa)	BC008343	XRCC6	NM_001469	Hs.292493///Hs.292493///Hs.292493///Hs.292493
7993165	0.0313309	0.00131991	1.27342	down
7963935	0.0258848	0.000904302	1.27267	up	DnaJ (Hsp40) homolog, subfamily C, member 14	AY188447	DNAJC14	NM_032364	Hs.709320///Hs.709320///Hs.709320///Hs.709320///Hs.709320
7975989	0.00507815	3.18306e-05	1.27253	down	chromosome 14 open reading frame 156	AY860853	C14orf156	NM_031210	Hs.655105///Hs.655105///Hs.655105
7986442	0.0293323	0.00118203	1.27245	down
7963174	0.0414728	0.00220391	1.27222	up	LAG1 homolog, ceramide synthase 5	BC033558	LASS5	NM_147190	Hs.270525///Hs.270525///Hs.270525///Hs.270525
7940996	0.0317113	0.00135486	1.27211	up	peroxiredoxin 5	AF124993|AF242525	PRDX5	NM_012094|NM_181651|NM_181652	Hs.502823///Hs.502823///Hs.502823///Hs.502823///Hs.502823///Hs.502823///Hs.502823///Hs.502823///Hs.502823
7916568	0.00540322	3.68566e-05	1.2721	down	disabled homolog 1 (Drosophila)	AF263547	DAB1
7911359	0.0307873	0.001287	1.2719	up	nucleolar complex associated 2 homolog (S. cerevisiae)	BC003555	NOC2L	NM_015658	Hs.405987///Hs.405987///Hs.405987
8028380	0.012548	0.000240584	1.27186	up	proteasome (prosome, macropain) 26S subunit, non-ATPase, 8	BC001164	PSMD8	NM_002812	Hs.78466///Hs.78466///Hs.78466
8045814	0.00403875	1.60083e-05	1.27178	down
7899955	0.0399653	0.00206375	1.27121	down
7913665	0.0101779	0.000156208	1.2709	down
8091444	0.0223813	0.000688036	1.27068	down
7905374	0.0355253	0.00168094	1.27037	up	proteasome (prosome, macropain) 26S subunit, non-ATPase, 4	AB033605	PSMD4	NM_002810	Hs.505059///Hs.505059///Hs.505059///Hs.505059
8108013	0.00923336	0.000123503	1.27004	down
8110858	0.00851169	0.000102782	1.26986	up	programmed cell death 6 pseudogene	BC014604	LOC728613	NR_003713	Hs.379186///Hs.379186
7921752	0.0475483	0.00276125	1.26942	up	Rho GTPase activating protein 30	BX537846	ARHGAP30	NM_001025598|NM_181720	Hs.389374///Hs.389374///Hs.389374///Hs.389374///Hs.389374///Hs.389374///Hs.389374
8083429	0.0470635	0.00271597	1.26931	down	muscleblind-like (Drosophila)	BC050535	MBNL1	NM_021038|NM_207292|NM_207293|NM_207295|NM_207297|NM_207294|NM_207296	Hs.478000///Hs.478000///Hs.478000///Hs.478000///Hs.478000///Hs.478000///Hs.478000///Hs.478000///Hs.478000///Hs.478000///Hs.478000///Hs.478000///Hs.478000///Hs.478000
7936884	0.0429407	0.00231988	1.26863	up	family with sequence similarity 53, member B	AK127343	FAM53B	NM_014661	Hs.129195///Hs.129195///Hs.129195///Hs.129195///Hs.129195
8083183	0.0484386	0.00284421	1.26833	down		BC111692	SR140	NM_001080415	Hs.596572///Hs.596572///Hs.596572///Hs.596572
7987526	0.0434601	0.00235959	1.26832	up	coiled-coil domain containing 32 | mitochondrial ribosomal protein L42 pseudogene 5	AL832032	CCDC32|MRPL42P5	NM_001080791|NM_052849|NM_001080792|NR_002208	Hs.654661///Hs.654661///Hs.654661///Hs.654661///Hs.654661///Hs.654661
8034454	0.00567778	4.31684e-05	1.26828	up	deoxyhypusine synthase	BC014016	DHPS	NM_001930|NM_013406|NM_013407	Hs.79064///Hs.79064///Hs.79064///Hs.79064///Hs.79064///Hs.79064///Hs.79064
8117760	0.00103852	7.17968e-07	1.26788	up	major histocompatibility complex, class I, F	BC062991	HLA-F	NM_001098479|NM_018950|NM_001098478	Hs.519972///Hs.519972///Hs.519972///Hs.519972///Hs.519972///Hs.519972///Hs.519972///Hs.519972///Hs.519972///Hs.519972///Hs.519972///Hs.519972///Hs.519972///Hs.519972///Hs.519972///Hs.519972
7997852	0.00837174	9.56903e-05	1.26786	up	trafficking protein particle complex 2-like	BC011369	TRAPPC2L	NM_016209	Hs.461722///Hs.461722///Hs.461722
8030706	0.00492288	2.91282e-05	1.26773	up	chromosome 19 open reading frame 63	AY194293	C19orf63	NM_175063|NM_206538	Hs.515550///Hs.515550///Hs.515550///Hs.515550///Hs.515550///Hs.515550
8000409	0.0457637	0.00257325	1.26733	up	high-mobility group nucleosomal binding domain 2	CR542122	HMGN2	XM_001724188|XR_039432|XR_039141|XM_001133530|XM_929811	Hs.181163///Hs.181163///Hs.181163///Hs.181163///Hs.181163///Hs.181163///Hs.181163///Hs.181163///Hs.181163///Hs.181163///Hs.181163///Hs.181163///Hs.181163///Hs.181163///Hs.181163///Hs.181163///Hs.181163///Hs.181163///Hs.181163///Hs.181163///Hs.181163///Hs.181163///Hs.181163///Hs.181163///Hs.181163///Hs.181163///Hs.181163///Hs.181163///Hs.181163///Hs.181163///Hs.181163///Hs.181163
7922646	0.0125796	0.000243077	1.26731	down	interferon responsive gene 15	BC098348	IFRG15	NM_022347	Hs.655655///Hs.655655
7988283	0.0146285	0.000318231	1.26725	up		BC026043|BC066970|AK092547	LOC645212		Hs.698054///Hs.698054
8168205	0.0306544	0.00127712	1.26721	up	forkhead box O4	BC106761	FOXO4	NM_005938	Hs.584654///Hs.584654///Hs.584654///Hs.584654
8084173	0.0376125	0.00186182	1.26673	down	ATPase, class VI, type 11B	AK093727	ATP11B	NM_014616	Hs.478429///Hs.478429///Hs.478429
7995328	0.00272973	4.66509e-06	1.26635	up
8005628	0.0325131	0.00143721	1.26614	down
7898856	0.00645588	6.02105e-05	1.2659	down
7959070	0.00723532	7.4947e-05	1.2659	up	phosphatidylethanolamine binding protein 1	BC031102	PEBP1	NM_002567	Hs.433863///Hs.433863///Hs.433863
8048075	0.00642325	5.62911e-05	1.26587	down
7978335	0.00529915	3.51697e-05	1.26585	up	chromosome 14 open reading frame 124	BC000989	C14orf124	NM_020195	Hs.709299///Hs.709299///Hs.709299///Hs.709299///Hs.709299
7982204	0.0438114	0.00239078	1.26567	up	high-mobility group nucleosomal binding domain 2	CR542122	HMGN2	XM_001724188|XR_039432|XR_039141|XM_001133530|XM_929811	Hs.181163///Hs.181163///Hs.181163///Hs.181163///Hs.181163///Hs.181163///Hs.181163///Hs.181163///Hs.181163///Hs.181163///Hs.181163///Hs.181163///Hs.181163///Hs.181163///Hs.181163///Hs.181163///Hs.181163///Hs.181163///Hs.181163///Hs.181163///Hs.181163///Hs.181163///Hs.181163///Hs.181163///Hs.181163///Hs.181163///Hs.181163///Hs.181163///Hs.181163///Hs.181163///Hs.181163///Hs.181163
8116664	0.0104148	0.000163676	1.2656	down	PRP4 pre-mRNA processing factor 4 homolog B (yeast)	AF283465	PRPF4B	NM_003913	Hs.159014///Hs.159014///Hs.159014///Hs.159014
7973545	0.00484779	2.52477e-05	1.26498	up	WD repeat domain 23	AF267858	WDR23	NM_025230|NM_181357	Hs.525251///Hs.525251///Hs.525251///Hs.525251///Hs.525251///Hs.525251///Hs.525251
8116520	0.0166939	0.000411553	1.26471	up	guanine nucleotide binding protein (G protein), beta polypeptide 2-like 1	BC010119	GNB2L1	NM_006098	Hs.5662///Hs.5662///Hs.5662///Hs.5662
7952953	0.0245523	0.000813621	1.26434	down	WNK lysine deficient protein kinase 1	AF061944	WNK1	NM_018979	Hs.356604///Hs.356604///Hs.356604///Hs.356604///Hs.356604
8034021	0.0145848	0.000314768	1.26411	up	cell division cycle 37 homolog (S. cerevisiae)	BC000083	CDC37	NM_007065	Hs.160958///Hs.160958///Hs.160958
8071332	0.02777	0.00105079	1.2639	up	RAN binding protein 1	D38076	RANBP1	NM_002882	Hs.24763///Hs.24763///Hs.24763
8087640	0.020957	0.000623	1.26379	up	Ras association (RalGDS/AF-6) domain family member 1	AF102771	RASSF1	NM_007182|NM_170714|NM_170712|NM_170713	Hs.476270///Hs.476270///Hs.476270///Hs.476270///Hs.476270///Hs.476270///Hs.476270///Hs.476270///Hs.476270///Hs.476270///Hs.476270///Hs.476270///Hs.476270///Hs.476270
8067382	0.0334001	0.00152274	1.26347	up	proteasome (prosome, macropain) subunit, alpha type, 7	BC004427	PSMA7	NM_002792	Hs.233952///Hs.233952///Hs.233952///Hs.233952///Hs.233952///Hs.233952
8043100	0.028411	0.00109883	1.26247	up	thymosin beta 10	BC107889	TMSB10	NM_021103	Hs.446574///Hs.446574///Hs.446574
7998449	0.00642325	5.73469e-05	1.26239	up	chromosome 16 open reading frame 42	BC016699	C16orf42	NM_001001410	Hs.134846///Hs.134846///Hs.134846
8083447	0.0210227	0.000626893	1.26198	down	purinergic receptor P2Y, G-protein coupled, 1	U42030	P2RY1	NM_002563	Hs.654526///Hs.654526///Hs.654526
8133914	0.0154623	0.000356323	1.26192	down	cyclin D binding myb-like transcription factor 1	AF202145	DMTF1	NM_021145	Hs.654981///Hs.654981///Hs.654981///Hs.654981///Hs.654981
7978833	0.0241715	0.000793648	1.26151	up	ribosomal protein L36a-like	BC107716	RPL36AL	NM_001001	Hs.444749///Hs.444749///Hs.444749
7981525	0.0293019	0.00117864	1.26124	up	cell division cycle associated 4	AF322239	CDCA4	NM_017955|NM_145701	Hs.34045///Hs.34045///Hs.34045///Hs.34045///Hs.34045
8171119	0.0158984	0.000373701	1.2611	up	acetylserotonin O-methyltransferase-like	BC010089	ASMTL	NM_004192	Hs.533514///Hs.533514///Hs.533514///Hs.533514
8098762	0.0138778	0.000287715	1.261	up	ATP synthase, H+ transporting, mitochondrial F0 complex, subunit E	D50371	ATP5I	NM_007100	Hs.85539///Hs.85539///Hs.85539
7919971	0.0368665	0.00178751	1.2607	up	regulatory factor X, 5 (influences HLA class II expression)	BC017471	RFX5	NM_000449|NM_001025603	Hs.709229///Hs.709229///Hs.709229///Hs.709229///Hs.709229///Hs.709229
8038416	0.00957871	0.000136055	1.26059	up	interferon regulatory factor 3	BC009395	IRF3	NM_001571	Hs.75254///Hs.75254///Hs.75254///Hs.75254///Hs.75254
8024637	0.00957871	0.000136203	1.26037	up	fizzy/cell division cycle 20 related 1 (Drosophila)	AF083810	FZR1	NM_016263	Hs.413133///Hs.413133///Hs.413133///Hs.413133///Hs.413133
8081740	0.0498469	0.0030096	1.26035	down	ATPase, H+ transporting, lysosomal 70kDa, V1 subunit A	AF113129	ATP6V1A	NM_001690	Hs.477155///Hs.477155///Hs.477155
8041542	0.016531	0.000403046	1.26025	up	galactose mutarotase (aldose 1-epimerase)	BC014916	GALM	NM_138801	Hs.435012///Hs.435012///Hs.435012///Hs.435012
8051547	0.0269069	0.000969773	1.26012	down	protein kinase D3	AB015982	PRKD3	NM_005813	Hs.696257///Hs.696257///Hs.696257///Hs.696257
8157858	0.00599739	4.83788e-05	1.25999	down	GTPase activating protein and VPS9 domains 1	BC114937	GAPVD1	NM_015635	Hs.495134///Hs.495134///Hs.495134///Hs.495134///Hs.495134///Hs.495134///Hs.495134///Hs.495134///Hs.495134///Hs.495134
7947989	0.0178722	0.00045881	1.25962	down
8033135	0.00284818	5.89944e-06	1.25958	up	general transcription factor IIF, polypeptide 1, 74kDa	BC000120	GTF2F1	NM_002096	Hs.68257///Hs.68257///Hs.68257///Hs.68257///Hs.68257
7959146	0.0185218	0.000495069	1.25946	up	non-metastatic cells 2, protein (NM23B) expressed in, pseudogene 1		NME2P1	NR_001577
8096556	0.0496073	0.00296999	1.25943	down	methionyl aminopeptidase 1	BC030054	METAP1	NM_015143	Hs.480364///Hs.480364///Hs.480364
7901357	0.016672	0.000408542	1.25847	up	similar to ribosomal protein S2		LOC343184	XR_016832
8164896	0.00399793	1.51095e-05	1.25827	up	surfeit 1	BC028314	SURF1	NM_003172	Hs.512464///Hs.512464///Hs.512464
7999642	0.0105022	0.000168445	1.258	down		BC139919	KIAA0430	NM_014647	Hs.173524///Hs.173524///Hs.173524///Hs.173524///Hs.173524
8135064	0.00292246	6.33062e-06	1.25786	up	tripartite motif-containing 56	BC005847	TRIM56	NM_030961	Hs.521092///Hs.521092///Hs.521092
8134589	0.0204491	0.000589995	1.25783	up		BC022821	BUD31	NM_003910	Hs.380233///Hs.380233///Hs.380233
7950423	0.0108271	0.000178147	1.2578	down
7967032	0.000152372	1.40454e-08	1.2576	down
8095868	0.0125796	0.000243415	1.25755	down	TSSP3028	AY358789	UNQ3028
8114511	0.00558051	4.14026e-05	1.25752	up		AF338109|BC021275|BC009931	MGC29506	NM_016459	Hs.409563///Hs.409563///Hs.409563///Hs.409563
7987048	0.00431537	1.86761e-05	1.25744	down	myotubularin related protein 10	BC063296	MTMR10	NM_017762	Hs.30141///Hs.30141///Hs.30141///Hs.30141
7971134	0.00923336	0.000123838	1.25716	down	chromosome 13 open reading frame 23	BC064348	C13orf23	NM_025138|NM_170719	Hs.318526///Hs.318526///Hs.318526///Hs.318526///Hs.318526
8032682	0.0104148	0.000164631	1.25673	up	megakaryocyte-associated tyrosine kinase	BC000114	MATK	NM_139355|NM_002378|NM_139354	Hs.631845///Hs.631845///Hs.631845///Hs.631845///Hs.631845///Hs.631845///Hs.631845///Hs.631845
8059731	0.0206211	0.000605412	1.25666	up	phosphodiesterase 6D, cGMP-specific, rod, delta	AF022912	PDE6D	NM_002601	Hs.516808///Hs.516808///Hs.516808
7924230	0.0118445	0.000215632	1.25625	up	family with sequence similarity 108, member A1 | family with sequence similarity 108, member A2 | family with sequence similarity 108, member A3	AK289533|BC000158	FAM108A1|FAM108A2|FAM108A3		Hs.465542///Hs.653679///Hs.465542///Hs.653679///Hs.465542///Hs.653679///Hs.465542///Hs.653679///Hs.465542///Hs.653679
7982845	0.0180903	0.000474275	1.25603	up	vacuolar protein sorting 18 homolog (S. cerevisiae)	AF308802	VPS18	NM_020857	Hs.23876///Hs.23876///Hs.23876
8015804	0.0330749	0.00148324	1.25594	down
8154359	0.0150334	0.000338125	1.2553	up	ribosomal protein L18a	AY779046	RPL18A
7960896	0.0442213	0.00243353	1.25431	down	seven transmembrane helix receptor | olfactory receptor, family 7, subfamily E, member 125 pseudogene	AF359416	LOC650293|OR7E125P	NM_001040071
8139421	0.0160788	0.000380906	1.25403	up	H2A histone family, member V	BC004274	H2AFV	NM_012412|NM_201436|NM_201516|NM_138635|NM_201517	Hs.488189///Hs.488189///Hs.488189///Hs.488189///Hs.488189///Hs.488189///Hs.488189///Hs.488189///Hs.488189///Hs.488189///Hs.488189
7898192	0.0230967	0.000723936	1.25395	down	DnaJ (Hsp40) homolog, subfamily C, member 16	AL833299	DNAJC16	NM_015291	Hs.655410///Hs.655410///Hs.655410///Hs.655410///Hs.655410
7974533	0.0293323	0.00118368	1.2536	down	pellino homolog 2 (Drosophila)	BC009476	PELI2	NM_021255	Hs.657926///Hs.657926///Hs.657926
8009561	0.0372295	0.00182913	1.25359	up	ribosomal protein L38	Z26876	RPL38	NM_000999|NM_001035258	Hs.380953///Hs.380953///Hs.380953///Hs.380953
8014882	0.0110027	0.000188098	1.25304	up	chromosome 17 open reading frame 37	AY508814	C17orf37	NM_032339	Hs.333526///Hs.333526///Hs.333526///Hs.333526
7929332	0.00441403	2.04352e-05	1.25274	down
8069026	0.010142	0.000154722	1.25257	up	chromosome 21 open reading frame 33	U53003	C21orf33	NM_004649|NM_198155	Hs.413482///Hs.413482///Hs.413482///Hs.413482///Hs.413482
8046340	0.0186891	0.000503524	1.25182	down	dynein, cytoplasmic 1, intermediate chain 2	AB209014	DYNC1I2	NM_001378	Hs.546250///Hs.546250///Hs.546250///Hs.546250///Hs.546250///Hs.546250
7989619	0.0230967	0.000724961	1.25144	up	peptidylprolyl isomerase B (cyclophilin B)	BC008848	PPIB	NM_000942	Hs.434937///Hs.434937///Hs.434937
8051028	0.0250663	0.000852604	1.25122	down
8138977	0.0295123	0.00120738	1.25116	down	dpy-19-like 1 (C. elegans)	DQ287932	DPY19L1	NM_015283	Hs.408623///Hs.408623///Hs.408623
8066567	0.0180331	0.000465434	1.25084	up
8028930	0.00600705	4.92812e-05	1.25069	up		BC046927	RAB4B	NM_016154	Hs.631539///Hs.631539///Hs.631539///Hs.631539
7906753	0.00637904	5.42169e-05	1.25062	up
7971563	0.0290712	0.00114909	1.25042	up	PEST proteolytic signal containing nuclear protein	BC022001	PCNP	NM_020357	Hs.654949///Hs.654949///Hs.654949///Hs.654949
8032718	0.00599739	4.82758e-05	1.25032	up	death-associated protein kinase 3	AK027590	DAPK3	NM_001348	Hs.631844///Hs.631844///Hs.631844
7937483	0.00645588	6.1141e-05	1.2503	up	small nucleolar RNA, H/ACA box 52		SNORA52	NR_002585
7951112	0.0323931	0.00142903	1.25013	down	myotubularin related protein 2	AB028996	MTMR2	NM_201278|NM_201281|NM_016156	Hs.181326///Hs.181326///Hs.181326///Hs.181326///Hs.181326///Hs.181326///Hs.181326
8105577	0.00567778	4.30148e-05	1.25005	up
8143054	0.0238829	0.000771014	1.25001	up	aldo-keto reductase family 1, member B1 (aldose reductase)	BC000260	AKR1B1	NM_001628	Hs.521212///Hs.521212///Hs.521212
8021756	0.0320997	0.00140844	1.24953	down	zinc finger protein 407	AK000314	ZNF407	NM_017757	Hs.536490///Hs.536490///Hs.536490///Hs.536490
7912956	0.0112304	0.000197206	1.2495	up	regulator of chromosome condensation 2	BC053908	RCC2	NM_018715	Hs.380857///Hs.380857///Hs.380857///Hs.380857
8127145	0.0121384	0.000226592	1.24939	down	ELOVL family member 5, elongation of long chain fatty acids (FEN1/Elo2, SUR4/Elo3-like, yeast)	AF338241	ELOVL5	NM_021814	Hs.520189///Hs.520189///Hs.520189///Hs.520189
7980003	0.0131312	0.000264477	1.24932	down
8076449	0.0240679	0.000785365	1.24896	up	similar to CGI-96	AK098201	dJ222E13.2	NR_002184	Hs.655018///Hs.655018///Hs.655018
8002262	0.00272973	4.88548e-06	1.24845	down
8023920	0.0188751	0.000511524	1.24767	up	thioredoxin-like 4A	AF023611	TXNL4A	NM_006701	Hs.465498///Hs.465498///Hs.465498///Hs.465498
8155696	0.02777	0.00105051	1.24718	down	family with sequence similarity 122A	BC013062	FAM122A	NM_138333	Hs.655572///Hs.655572///Hs.655572
7940835	0.0150249	0.000337241	1.24701	up	cytochrome c oxidase subunit 8A (ubiquitous)	BC063025	COX8A	NM_004074	Hs.433901///Hs.433901///Hs.433901
7960365	0.0496607	0.00298006	1.2468	down	EF-hand calcium binding domain 4B	AK091124	EFCAB4B
7995352	0.0444794	0.00245367	1.24649	up
8026541	0.0248549	0.000833957	1.24646	up	family with sequence similarity 32, member A	AF151902	FAM32A		Hs.631614///Hs.631614
8142740	0.00645588	6.06751e-05	1.24599	up	GRIP and coiled-coil domain containing 1	BC014100	GCC1	NM_024523	Hs.521168///Hs.521168///Hs.521168
7897404	0.0357949	0.00171905	1.24595	up	Parkinson disease (autosomal recessive, early onset) 7	BC008188	PARK7	NM_007262|NM_001123377	Hs.419640///Hs.419640///Hs.419640///Hs.419640///Hs.419640///Hs.419640///Hs.419640
8177788	0.00492288	2.94848e-05	1.24552	up	major histocompatibility complex, class I, E	AB209870|U06835	HLA-E	NM_005516	Hs.650174///Hs.650174///Hs.650174///Hs.650174///Hs.650174///Hs.650174///Hs.650174
7979980	0.000830945	4.21274e-07	1.2452	down
8179103	0.00492288	3.02451e-05	1.24504	up	major histocompatibility complex, class I, E	AB209870|U06835	HLA-E	NM_005516	Hs.650174///Hs.650174///Hs.650174///Hs.650174///Hs.650174///Hs.650174///Hs.650174
8123467	0.0191183	0.000525166	1.24489	down	chromosome 6 open reading frame 70	AK001369	C6orf70	NM_018341	Hs.47546///Hs.47546///Hs.47546///Hs.47546///Hs.47546///Hs.47546///Hs.47546
7940561	0.0205498	0.000600135	1.2448	up	flap structure-specific endonuclease 1	BC000323	FEN1	NM_004111	Hs.409065///Hs.409065///Hs.409065
7904131	0.0154784	0.000357407	1.24457	down	DNA cross-link repair 1B (PSO2 homolog, S. cerevisiae)	BC029687	DCLRE1B	NM_022836	Hs.591412///Hs.591412///Hs.591412
7954310	0.02777	0.00104382	1.24457	down	18S ribosomal RNA		LOC100008588	NR_003286
8058496	0.00917032	0.000121724	1.24443	down
7972663	0.0174487	0.000439502	1.24409	down
7924327	0.0329238	0.00147191	1.24406	down	G patch domain containing 2	AK001114	GPATCH2	NM_018040	Hs.420757///Hs.420757///Hs.420757///Hs.420757
8177782	0.00599739	4.86492e-05	1.24392	up	ribonuclease P/MRP 21kDa subunit | TRIM39-like protein	AF212152|EU012025	RPP21|TRIM39R	NM_024839	Hs.183232///Hs.183232///Hs.183232///Hs.183232///Hs.183232///Hs.183232///Hs.183232///Hs.183232///Hs.183232///Hs.183232///Hs.183232///Hs.183232///Hs.183232///Hs.183232
8125671	0.0153053	0.000348204	1.2435	up	WD repeat domain 46	AK292616	WDR46	NM_005452	Hs.520063///Hs.520063///Hs.520063///Hs.520063///Hs.520063
7918725	0.0152484	0.000344282	1.24333	down	tripartite motif-containing 33	AF220136	TRIM33	NM_015906|NM_033020	Hs.26837///Hs.26837///Hs.26837///Hs.26837///Hs.26837
7957613	0.0189995	0.000521027	1.24317	down	vezatin, adherens junctions transmembrane protein	AK225303	VEZT	NM_017599	Hs.24135///Hs.24135///Hs.24135///Hs.24135///Hs.24135///Hs.24135
8178939	0.0178722	0.000457906	1.24261	up	WD repeat domain 46	AK292616	WDR46	NM_005452	Hs.520063///Hs.520063///Hs.520063///Hs.520063///Hs.520063
8174737	0.0181095	0.000475753	1.24204	up	NFKB activating protein	AY388958	NKAP	NM_024528	Hs.522771///Hs.522771///Hs.522771
8037352	0.0146969	0.000322639	1.24176	up	immunity-related GTPase family, Q		IRGQ	NM_001007561	Hs.546476///Hs.546476
8025506	0.0104115	0.000162672	1.24167	up	peptidylprolyl cis/trans isomerase, NIMA-interacting 1	AK092970	PIN1	NM_006221	Hs.465849///Hs.465849///Hs.465849///Hs.465849
8024358	0.012643	0.000245902	1.24137	up	casein kinase 1, gamma 2	BC018693	CSNK1G2	NM_001319	Hs.651905///Hs.651905///Hs.651905///Hs.651905
7966706	0.00492288	3.03034e-05	1.24122	down	mediator complex subunit 13-like	AY338463	MED13L	NM_015335	Hs.654691///Hs.654691///Hs.654691
7954012	0.0355253	0.00167617	1.24119	up	loss of heterozygosity, 12, chromosomal region 1	BC013668	LOH12CR1	NM_058169	Hs.504805///Hs.504805///Hs.504805///Hs.504805
7907702	0.0328059	0.00145786	1.24086	down	sterol O-acyltransferase (acyl-Coenzyme A: cholesterol acyltransferase) 1	BC028940	SOAT1	NM_003101	Hs.496383///Hs.496383///Hs.496383
7988346	0.0100969	0.000151242	1.24076	down
8140443	0.00401017	1.55254e-05	1.24068	up	MGC44478		FDPSL2A	NR_003262
7991374	0.0346727	0.00160828	1.24057	up	isocitrate dehydrogenase 2 (NADP+), mitochondrial	X69433	IDH2	NM_002168	Hs.596461///Hs.596461///Hs.596461
7970376	0.00323252	8.04518e-06	1.24046	down	zinc finger protein 828	AK096346	ZNF828	NM_032436	Hs.7542///Hs.7542///Hs.7542
8104680	0.0386949	0.00195272	1.2404	down	chromosome 5 open reading frame 22	BC032845	C5orf22	NM_018356	Hs.519246///Hs.519246///Hs.519246///Hs.519246///Hs.519246
8148642	0.00998452	0.000147028	1.24025	up	gasdermin domain containing 1	BC008904	GSDMDC1	NM_024736	Hs.118983///Hs.118983///Hs.118983
8038382	0.0202146	0.000570187	1.23983	up	PIH1 domain containing 1	BC001108	PIH1D1	NM_017916	Hs.5245///Hs.5245///Hs.5245
8026868	0.00723532	7.48703e-05	1.23955	up	ribosomal protein L18a | ribosomal protein L18a pseudogene	L05093|AY779046	RPL18A|LOC390354	NM_000980|NR_001593	Hs.337766///Hs.337766///Hs.337766///Hs.337766
8154254	0.0334001	0.00151721	1.23932	down		AB205401|AK022642	KIAA1432	NM_020829	Hs.211520///Hs.211520///Hs.211520///Hs.211520///Hs.211520///Hs.211520
8043718	0.00645588	6.16303e-05	1.2391	up	cytochrome c oxidase subunit Vb	BC006229	COX5B	NM_001862	Hs.1342///Hs.1342///Hs.1342
7900087	0.0118871	0.000217504	1.23877	up	ADP-ribosylhydrolase like 2	AJ427295	ADPRHL2	NM_017825	Hs.18021///Hs.18021///Hs.18021
8112622	0.0261656	0.000917799	1.23873	down	G elongation factor, mitochondrial 2	BC015712	GFM2	NM_032380|NM_170691|NM_170681	Hs.277154///Hs.277154///Hs.277154///Hs.277154///Hs.277154///Hs.277154
8060611	0.0370181	0.00180509	1.23859	up	inosine triphosphatase (nucleoside triphosphate pyrophosphatase)	AF026816	ITPA	NM_033453|NM_181493	Hs.415299///Hs.415299///Hs.415299///Hs.415299///Hs.415299
8045167	0.0404592	0.00210855	1.23805	down
7976648	0.0279914	0.00106403	1.23638	down	cyclin K	AB209373	CCNK	NM_001099402|NM_003858	Hs.705475///Hs.705475///Hs.705475///Hs.705475///Hs.705475///Hs.705475
8092218	0.02535	0.000877511	1.23615	down
7904812	0.0111151	0.000192717	1.23602	down	protein inhibitor of activated STAT, 3	BC001154	PIAS3	NM_006099	Hs.435761///Hs.435761///Hs.435761///Hs.435761///Hs.435761///Hs.435761
7933999	0.0217719	0.00065124	1.23594	down	RUN and FYVE domain containing 2	AF461266	RUFY2	NM_017987|NM_001042417	Hs.653144///Hs.653144///Hs.653144///Hs.653144///Hs.653144///Hs.653144///Hs.653144
8105353	0.0487682	0.00289952	1.23588	down	superkiller viralicidic activity 2-like 2 (S. cerevisiae)	BC065258	SKIV2L2	NM_015360	Hs.274531///Hs.274531///Hs.274531
8179097	0.00723532	7.53645e-05	1.23578	up	ribonuclease P/MRP 21kDa subunit | TRIM39-like protein	AF212152|EU012025	RPP21|TRIM39R	NM_024839	Hs.183232///Hs.183232///Hs.183232///Hs.183232///Hs.183232///Hs.183232///Hs.183232///Hs.183232///Hs.183232///Hs.183232///Hs.183232///Hs.183232///Hs.183232///Hs.183232
7992021	0.0120304	0.000222247	1.23504	up	STIP1 homology and U-box containing protein 1	AF217968	STUB1	NM_005861	Hs.592081///Hs.592081///Hs.592081
7910099	0.0266865	0.00095814	1.23498	up	signal recognition particle 9kDa | hCG1781062	EF488978	SRP9|hCG_1781062	NM_003133	Hs.511425///Hs.706900///Hs.511425///Hs.706900///Hs.511425///Hs.706900///Hs.511425///Hs.632087///Hs.706900///Hs.511425///Hs.632087///Hs.706900///Hs.511425///Hs.706900
7973660	0.0369311	0.00179508	1.23493	up	guanosine monophosphate reductase 2	BC003053	GMPR2	NM_016576|NM_001002000|NM_001002001|NM_001002002	Hs.368855///Hs.368855///Hs.368855///Hs.368855///Hs.368855///Hs.368855///Hs.368855///Hs.368855
8139859	0.0487058	0.00288683	1.2346	up	glucuronidase, beta	BC014142	GUSB	NM_000181	Hs.255230///Hs.255230///Hs.255230///Hs.255230
7981046	0.0219962	0.000664582	1.23403	up	family with sequence similarity 14, member A	AF208232	FAM14A	NM_032036	Hs.94695///Hs.94695///Hs.94695
8152553	0.00849456	0.000101009	1.23325	down		AF026445	TAF2	NM_003184	Hs.122752///Hs.122752///Hs.122752
8027139	0.00857025	0.000105347	1.23324	up	regulatory factor X-associated ankyrin-containing protein	BC114563	RFXANK	NM_003721|NM_134440	Hs.296776///Hs.296776///Hs.296776///Hs.296776///Hs.296776///Hs.296776
8073430	0.00984162	0.000142428	1.23301	up	aconitase 2, mitochondrial	BC014092	ACO2	NM_001098	Hs.643610///Hs.643610///Hs.643610///Hs.643610
8067248	0.0437095	0.0023832	1.23283	down	protein phosphatase 4, regulatory subunit 1-like	AK057583	PPP4R1L	NR_003505	Hs.473179///Hs.473179///Hs.473179///Hs.473179///Hs.473179///Hs.473179///Hs.473179
8084904	0.0266243	0.000953426	1.23244	up	succinate dehydrogenase complex, subunit A, flavoprotein (Fp) | succinate dehydrogenase complex, subunit A, flavoprotein pseudogene 2 | succinate dehydrogenase complex, subunit A, flavoprotein pseudogene 1	BC062438|D30648|BC071730|AK094879	SDHA|SDHALP2|SDHALP1	NM_004168|NR_003265|NR_003264	Hs.440475///Hs.652427///Hs.440475///Hs.652427///Hs.440475///Hs.440475
7922299	0.0226391	0.000705794	1.23232	down
7984453	0.0207106	0.000612813	1.23214	down	protein inhibitor of activated STAT, 1	AF167160	PIAS1	NM_016166	Hs.162458///Hs.162458///Hs.162458
7902493	0.0129047	0.000257534	1.23196	down
8153920	0.0399372	0.00205859	1.23188	up	zinc finger protein 250	BC017091	ZNF250	NM_021061|NM_001109689	Hs.532277///Hs.532277///Hs.532277///Hs.532277///Hs.532277///Hs.532277
7897293	0.00741659	7.82781e-05	1.23182	down
7977879	0.0484709	0.00285504	1.2314	up	proteasome (prosome, macropain) subunit, beta type, 5	BX538001	PSMB5	NM_002797	Hs.422990///Hs.422990///Hs.422990///Hs.422990///Hs.422990
8167815	0.0460604	0.00259205	1.23123	up	melanoma antigen family D, 2	BC091503	MAGED2	NM_014599|NM_177433|NM_201222	Hs.522665///Hs.522665///Hs.522665///Hs.522665///Hs.522665///Hs.522665///Hs.522665///Hs.522665///Hs.522665///Hs.522665///Hs.522665///Hs.522665///Hs.522665
7975815	0.0440361	0.0024071	1.231	down	tubulin tyrosine ligase-like family, member 5	AY237126	TTLL5	NM_015072	Hs.709609///Hs.709609///Hs.709609///Hs.709609///Hs.709609///Hs.709609
7960863	0.0109768	0.000184658	1.23039	down
8131111	0.00998353	0.000146132	1.23027	up	eukaryotic translation initiation factor 3, subunit B	U78525	EIF3B	NM_001037283|NM_003751	Hs.371001///Hs.371001///Hs.371001///Hs.371001///Hs.371001///Hs.371001
8098995	0.0313309	0.00131662	1.23018	up	MAX dimerization protein 4	AF082740	MXD4	NM_006454	Hs.655020///Hs.655020///Hs.655020
7920567	0.0221793	0.000676929	1.23006	up	phosphomevalonate kinase	BC007694	PMVK	NM_006556	Hs.30954///Hs.30954///Hs.30954
8054004	0.02777	0.001051	1.22963	up	sema domain, immunoglobulin domain (Ig), transmembrane domain (TM) and short cytoplasmic domain, (semaphorin) 4C	AY358842	SEMA4C	NM_017789	Hs.516220///Hs.516220///Hs.516220
8150287	0.0271761	0.000996397	1.22948	down	Wolf-Hirschhorn syndrome candidate 1-like 1	AF332469	WHSC1L1	NM_023034|NM_017778	Hs.700599///Hs.700599///Hs.700599///Hs.700599///Hs.700599
8080804	0.00411163	1.66762e-05	1.22914	down	potassium channel tetramerisation domain containing 6	AK027572	KCTD6	NM_153331	Hs.13982///Hs.13982///Hs.13982
8018906	0.0249874	0.000846667	1.22904	up
8022870	0.00642325	5.75597e-05	1.22896	down
8006183	0.0355605	0.0016996	1.22885	up	suppressor of zeste 12 homolog pseudogene	BC047718	SUZ12P
8117890	0.00480721	2.43717e-05	1.22872	up	major histocompatibility complex, class I, E	AK292391|U06835	HLA-E	NM_005516	Hs.650174///Hs.650174///Hs.650174///Hs.650174///Hs.650174///Hs.650174
8064502	0.00686807	6.78442e-05	1.22833	up	small nuclear ribonucleoprotein polypeptides B and B1	BC003530	SNRPB	NM_003091|NM_198216	Hs.83753///Hs.83753///Hs.83753///Hs.83753///Hs.83753///Hs.83753
8034034	0.0118445	0.000215387	1.22832	up	kelch-like ECH-associated protein 1	AK056204	KEAP1	NM_203500|NM_012289	Hs.465870///Hs.465870///Hs.465870///Hs.465870///Hs.465870
8095333	0.0261416	0.000914479	1.22826	down	exocyst complex component 5	BC041126	EXOC5
8046726	0.0317113	0.00135112	1.22774	down	sperm specific antigen 2	AB067514	SSFA2	NM_006751	Hs.591602///Hs.591602///Hs.591602///Hs.591602
8129963	0.0339515	0.00156324	1.22772	down	adenosine deaminase, tRNA-specific 2, TAD2 homolog (S. cerevisiae)		ADAT2	NM_182503	Hs.709561///Hs.709561
8073909	0.0144805	0.000308701	1.2276	up	TBC1 domain family, member 22A	BC029897	TBC1D22A	NM_014346	Hs.435044///Hs.435044///Hs.435044///Hs.435044///Hs.435044
8031536	0.00412112	1.70946e-05	1.22755	up	U2 small nuclear RNA auxiliary factor 2	BC030574	U2AF2	NM_007279|NM_001012478	Hs.528007///Hs.528007///Hs.528007///Hs.528007
7949146	0.0221613	0.000671058	1.22715	down	splicing factor 1	L49380	SF1	NM_004630|NM_201995|NM_201997|NM_201998	Hs.502829///Hs.502829///Hs.502829///Hs.502829///Hs.502829///Hs.502829///Hs.502829///Hs.502829///Hs.502829///Hs.502829
8032484	0.0146969	0.000322646	1.2271	up	translocase of inner mitochondrial membrane 13 homolog (yeast)	AF144700	TIMM13	NM_012458	Hs.75056///Hs.75056///Hs.75056
7929816	0.0123079	0.000234279	1.22693	down	stearoyl-CoA desaturase (delta-9-desaturase)	AF097514	SCD	NM_005063	Hs.558396///Hs.558396///Hs.558396
8003467	0.0417219	0.00222626	1.22661	up	chromatin modifying protein 1A	U58048	CHMP1A	NM_001083314|NM_002768	Hs.589427///Hs.589427///Hs.589427///Hs.589427///Hs.589427
8075798	0.0378318	0.00187965	1.22608	up	eukaryotic translation initiation factor 3, subunit D	BC014912	EIF3D	NM_003753	Hs.55682///Hs.55682///Hs.55682///Hs.55682
8041808	0.0248167	0.000831475	1.22605	up	ras homolog gene family, member Q	BC056154	RHOQ	NM_012249	Hs.709193///Hs.709193///Hs.709193
7924386	0.00492288	2.68928e-05	1.22594	down
8010832	0.0355253	0.00168355	1.22587	up	fructosamine-3-kinase-related protein	AY360465	FN3KRP	NM_024619	Hs.31431///Hs.31431///Hs.31431
8057933	0.0487284	0.00289491	1.22584	down	general transcription factor IIIC, polypeptide 3, 102kDa	AF133123	GTF3C3	NM_012086	Hs.470996///Hs.470996///Hs.470996
8056821	0.00431537	1.81855e-05	1.22556	down
7896817	0.0247438	0.000825668	1.22519	up		M13755	ISG15	NM_005101	Hs.458485///Hs.458485///Hs.458485
7914334	0.0399653	0.00207086	1.22492	up	WD repeat domain 57 (U5 snRNP specific)	EF011621	WDR57	NM_004814	Hs.33962///Hs.33962///Hs.33962///Hs.33962
8038515	0.00329187	9.7779e-06	1.22487	up	vaccinia related kinase 3	AF514788	VRK3	NM_016440|NM_001025778	Hs.443330///Hs.443330///Hs.443330///Hs.443330///Hs.443330
7953341	0.0379351	0.00188653	1.22442	up	TAP binding protein-like	BC015017	TAPBPL	NM_018009	Hs.504597///Hs.504597///Hs.504597
8164781	0.00369874	1.32968e-05	1.22416	down	tuberous sclerosis 1	AF013168	TSC1	NM_000368|NM_001008567	Hs.370854///Hs.370854///Hs.370854///Hs.370854
8143088	0.0192304	0.000529131	1.22398	down	CCR4-NOT transcription complex, subunit 4	U71267	CNOT4	NM_013316|NM_001008225	Hs.490224///Hs.490224///Hs.490224///Hs.490224///Hs.490224///Hs.490224///Hs.490224
8092201	0.0172735	0.000431499	1.22316	down	transducin (beta)-like 1 X-linked receptor 1	BX648935	TBL1XR1	NM_024665	Hs.709397///Hs.709397///Hs.709397
8159337	0.00205594	2.20669e-06	1.22303	up	peptidase (mitochondrial processing) alpha	BC111399	PMPCA	NM_015160	Hs.495471///Hs.495471///Hs.495471///Hs.495471
7944195	0.0440239	0.0024044	1.2224	down	ubiquitination factor E4A (UFD2 homolog, yeast)	BC112367	UBE4A	NM_004788	Hs.75275///Hs.75275///Hs.75275
7909529	0.0233759	0.000743392	1.22237	down	REST corepressor 3	AK131312	RCOR3	NM_018254	Hs.696152///Hs.696152///Hs.696152///Hs.696152
7992388	0.00949724	0.000133067	1.22232	up	nucleotide binding protein 2 (MinD homolog, E. coli)	BC008005	NUBP2	NM_012225	Hs.256549///Hs.256549///Hs.256549///Hs.256549
7919825	0.0173676	0.000434651	1.22231	down	aryl hydrocarbon receptor nuclear translocator	AB209877	ARNT	NM_001668|NM_178427|NM_178426	Hs.632446///Hs.632446///Hs.632446///Hs.632446///Hs.632446///Hs.632446///Hs.632446///Hs.632446///Hs.632446
8070010	0.0317545	0.00135844	1.22211	down	synaptojanin 1	AF009039	SYNJ1	NM_003895|NM_203446	Hs.473632///Hs.473632///Hs.473632///Hs.473632///Hs.473632///Hs.473632///Hs.473632///Hs.473632///Hs.473632///Hs.473632///Hs.473632
7999766	0.0241472	0.000789067	1.22205	down	nuclear pore complex interacting protein | hypothetical protein LOC339047 | similar to LOC339047 protein | LOC399491 protein	AF132984|BC008178|AK131084	NPIP|LOC339047|LOC100132540|LOC100132620|LOC399491	NM_006985|XM_001717235	Hs.694739///Hs.694739///Hs.694739///Hs.513373///Hs.619009///Hs.648395///Hs.694739///Hs.694739///Hs.710490///Hs.711149///Hs.694739///Hs.710490///Hs.711149///Hs.694739///Hs.710490///Hs.711149///Hs.513373///Hs.619009///Hs.648395///Hs.694739///Hs.513373///Hs.619009///Hs.648395///Hs.694739///Hs.513373///Hs.619009///Hs.648395///Hs.694739///Hs.513373///Hs.619009///Hs.648395///Hs.513373///Hs.619009///Hs.…
7979473	0.0473108	0.00273874	1.22187	up	dehydrogenase/reductase (SDR family) member 7	BC007337	DHRS7	NM_016029	Hs.59719///Hs.59719///Hs.59719///Hs.59719
8178136	0.00529915	3.48947e-05	1.22172	up	superkiller viralicidic activity 2-like (S. cerevisiae)	U09877	SKIV2L	NM_006929	Hs.89864///Hs.89864///Hs.89864///Hs.89864///Hs.89864
7964810	0.0297617	0.00122422	1.22163	down	Mdm1 nuclear protein homolog (mouse)	BC028355	MDM1	NM_017440|NM_020128	Hs.655702///Hs.655702///Hs.655702///Hs.655702
7961363	0.0104148	0.000166424	1.22127	down
8072009	0.0444794	0.00245388	1.22073	up	crystallin, beta B2 pseudogene 1	BC047380|BC037884|BC004918	CRYBB2P1		Hs.571835///Hs.571835
7897378	0.0104148	0.00016389	1.22063	down	period homolog 3 (Drosophila)	BC146781	PER3	NM_016831	Hs.533339///Hs.533339///Hs.533339///Hs.533339///Hs.533339
8171837	0.0153203	0.000351639	1.22053	down	kelch-like 15 (Drosophila)	AB051464	KLHL15	NM_030624	Hs.495854///Hs.495854///Hs.495854
8118932	0.0475483	0.0027593	1.2205	up	differentially expressed in FDCP 6 homolog (mouse)	AY241694	DEF6	NM_022047	Hs.15476///Hs.15476///Hs.15476///Hs.15476
7949075	0.020957	0.00062233	1.22044	up		AF110774|BC029482|BC017172|BC105294	HSPC152	NM_016404	Hs.333579///Hs.333579///Hs.333579///Hs.333579///Hs.333579///Hs.333579
7953812	0.00915953	0.000120406	1.22012	down	polyhomeotic homolog 1 (Drosophila) | similar to polyhomeotic 1-like	BC073964	PHC1|LOC653441	NM_004426	Hs.305985///Hs.305985///Hs.305985///Hs.524481///Hs.524481
7973679	0.0357169	0.00171366	1.21982	up	chromosome 14 open reading frame 21	BC025332|AB095941	C14orf21
8109475	0.00723532	7.51162e-05	1.21978	up	mitochondrial ribosomal protein L22	BC012565	MRPL22	NM_014180|NM_001014990	Hs.483924///Hs.483924///Hs.483924///Hs.483924///Hs.483924
8050763	0.0483713	0.0028358	1.21977	up	similar to CG14903-PA	BC073803	LOC391356		Hs.406607///Hs.406607
7998762	0.00558051	3.83903e-05	1.21973	up	dodecenoyl-Coenzyme A delta isomerase (3,2 trans-enoyl-Coenzyme A isomerase)	AK291127	DCI	NM_001919	Hs.403436///Hs.403436///Hs.403436
7948839	0.0239825	0.000778811	1.21941	down	nuclear RNA export factor 1	BC028041	NXF1	NM_006362|NM_001081491	Hs.523739///Hs.523739///Hs.523739///Hs.523739
8029894	0.0180183	0.000464223	1.21928	up	coiled-coil domain containing 9	BC009743	CCDC9	NM_015603	Hs.227782///Hs.227782///Hs.227782
8048772	0.0380103	0.00190124	1.21928	down	rhomboid domain containing 1	BC111056	RHBDD1	NM_032276	Hs.471514///Hs.471514///Hs.471514///Hs.471514
8082607	0.0107183	0.000173882	1.2188	down	ATPase, Ca++ transporting, type 2C, member 1	AF181120	ATP2C1	NM_014382|NM_001001486|NM_001001487|NM_001001485	Hs.584884///Hs.584884///Hs.584884///Hs.584884///Hs.584884///Hs.584884///Hs.584884///Hs.584884///Hs.584884
8070169	0.00323252	7.42654e-06	1.21869	up
8007976	0.0284339	0.00110344	1.21852	down	aminopeptidase puromycin sensitive	BC065294	NPEPPS	NM_006310	Hs.443837///Hs.443837///Hs.443837
8083709	0.0492362	0.00294097	1.2184	down	structural maintenance of chromosomes 4	AB019987	SMC4	NM_005496|NM_001002800	Hs.58992///Hs.58992///Hs.58992///Hs.58992///Hs.58992///Hs.58992///Hs.58992
7953130	0.00492288	3.04026e-05	1.21813	up	chromosome 12 open reading frame 32	BC005106	C12orf32	NM_031465	Hs.198853///Hs.539824///Hs.620437///Hs.198853///Hs.539824///Hs.620437///Hs.198853///Hs.539824///Hs.620437
8099246	0.0245516	0.000812466	1.21802	up	GrpE-like 1, mitochondrial (E. coli)	BC024242	GRPEL1	NM_025196	Hs.443723///Hs.443723///Hs.443723
8146216	0.0390368	0.0019809	1.21735	down	voltage-dependent anion channel 3	BC056870	VDAC3	NM_005662	Hs.699301///Hs.699301///Hs.699301///Hs.699301
7994926	0.00272973	5.28408e-06	1.21688	down	small nucleolar RNA, H/ACA box 30		SNORA30	NR_002966
7999496	0.0339515	0.00156067	1.21636	down	zinc finger CCCH-type containing 7A	AY163807	ZC3H7A	NM_014153	Hs.371856///Hs.371856///Hs.371856///Hs.371856
8179808	0.00205594	2.59879e-06	1.21609	up	chromosome 6 open reading frame 47	BC012950	C6orf47	NM_021184	Hs.247323///Hs.247323///Hs.247323///Hs.247323///Hs.247323
8045171	0.0290712	0.00114815	1.21585	up		AY364245|AF054996	IMP4	NM_033416	Hs.91579///Hs.91579///Hs.91579///Hs.91579
8123274	0.0329127	0.0014699	1.21541	down	mitogen-activated protein kinase kinase kinase 4	AF002715	MAP3K4	NM_005922|NM_006724	Hs.390428///Hs.390428///Hs.390428///Hs.390428///Hs.390428///Hs.390428///Hs.390428///Hs.390428///Hs.390428
8053998	0.0107998	0.000177201	1.21513	up	ankyrin repeat domain 39	BC031303	ANKRD39	NM_016466	Hs.709507///Hs.709507///Hs.709507
8032284	0.00700589	7.07144e-05	1.2149	up	ubiquinol-cytochrome c reductase, 6.4kDa subunit	BC003594	UQCR	NM_006830	Hs.8372///Hs.8372///Hs.8372
8178552	0.00323252	7.51635e-06	1.21462	up	chromosome 6 open reading frame 47	BC012950	C6orf47	NM_021184	Hs.247323///Hs.247323///Hs.247323///Hs.247323///Hs.247323
8173201	0.0277141	0.00103963	1.21434	down	zinc finger, X-linked, duplicated A	BC059356	ZXDA	NM_007156	Hs.591214///Hs.591214///Hs.591214
8005444	0.017844	0.000455619	1.2142	down		AK093253	FLJ35934
7990165	0.0152484	0.000344366	1.21417	down	poly (ADP-ribose) polymerase family, member 6	BC110902	PARP6	NM_020214	Hs.270244///Hs.270244///Hs.270244///Hs.270244///Hs.270244
8124082	0.0306135	0.00126845	1.21412	up
8067183	0.000830945	3.99873e-07	1.21395	down
8025783	0.0411185	0.00216593	1.21386	up	chromosome 19 open reading frame 52	BC011833|BC007244|BC005075	C19orf52		Hs.662044///Hs.662044///Hs.662044///Hs.662044
8104166	0.00492288	2.94832e-05	1.21372	up	succinate dehydrogenase complex, subunit A, flavoprotein (Fp)	BC001380	SDHA	NM_004168	Hs.440475///Hs.440475///Hs.440475///Hs.440475
7947784	0.0309909	0.00129694	1.21369	up	ADP-ribosylation factor GTPase activating protein 2	BC030148	ARFGAP2	NM_032389	Hs.436204///Hs.436204///Hs.436204
8082380	0.0375293	0.00185078	1.21323	up	ankyrin repeat and BTB (POZ) domain containing 1	BC011858	ABTB1	NM_172027|NM_032548|NM_172028	Hs.107812///Hs.107812///Hs.107812///Hs.107812///Hs.107812///Hs.107812///Hs.107812
8032751	0.0468898	0.00268896	1.21318	up	AALS9165		UNQ9165
8016431	0.0144805	0.000307508	1.2131	down
8118367	0.00558051	4.1561e-05	1.21291	up	superkiller viralicidic activity 2-like (S. cerevisiae)	U09877	SKIV2L	NM_006929	Hs.89864///Hs.89864///Hs.89864///Hs.89864///Hs.89864
7941927	0.0221793	0.000679051	1.21255	up	aryl hydrocarbon receptor interacting protein	U78521	AIP	NM_003977	Hs.412433///Hs.412433///Hs.412433
8072687	0.0429407	0.00232666	1.2125	up	minichromosome maintenance complex component 5	BC000142	MCM5	NM_006739	Hs.517582///Hs.517582///Hs.517582///Hs.517582
8176191	0.0334001	0.00151561	1.21245	up	high-mobility group nucleosome binding domain 1	BT007337	HMGN1		Hs.356285///Hs.356285///Hs.356285///Hs.356285///Hs.356285
7933192	0.0367219	0.0017788	1.21239	up	heterogeneous nuclear ribonucleoprotein A3 pseudogene 1		HNRNPA3P1	NR_002726
8044415	0.0249874	0.000847615	1.21214	down
8089647	0.044431	0.00244712	1.2115	down			KIAA2018	NM_001009899	Hs.632570///Hs.632570
8000890	0.00801492	9.01341e-05	1.21077	up	selenophosphate synthetase 2	U43286	SEPHS2	NM_012248	Hs.118725///Hs.118725///Hs.118725
8178590	0.010142	0.000154496	1.21063	up	dimethylarginine dimethylaminohydrolase 2	AF087894	DDAH2	NM_013974	Hs.247362///Hs.247362///Hs.247362///Hs.247362///Hs.247362///Hs.247362///Hs.247362///Hs.247362///Hs.247362///Hs.247362///Hs.247362
7918365	0.0216296	0.000645986	1.21045	down
8105681	0.042284	0.00226627	1.21014	down	erbb2 interacting protein	AF263744	ERBB2IP	NM_018695|NM_001006600	Hs.591774///Hs.591774///Hs.591774///Hs.591774///Hs.591774///Hs.591774///Hs.591774///Hs.591774///Hs.591774
8082246	0.0239825	0.000779263	1.20979	down
8037505	0.0103425	0.000160372	1.20978	up	trafficking protein particle complex 6A	BC001907	TRAPPC6A	NM_024108	Hs.466929///Hs.466929///Hs.466929
8125048	0.00857025	0.000104768	1.20971	up	dimethylarginine dimethylaminohydrolase 2	AF087894	DDAH2	NM_013974	Hs.247362///Hs.247362///Hs.247362///Hs.247362///Hs.247362///Hs.247362///Hs.247362///Hs.247362///Hs.247362///Hs.247362///Hs.247362
8167099	0.0180408	0.000468611	1.20965	up	inactivation escape 1	BC069772|BC112149|Y10696	INE1		Hs.657350///Hs.657350///Hs.657350///Hs.657350
8179819	0.0115676	0.000205792	1.2096	up	dimethylarginine dimethylaminohydrolase 2	AF087894	DDAH2	NM_013974	Hs.247362///Hs.247362///Hs.247362///Hs.247362///Hs.247362///Hs.247362///Hs.247362///Hs.247362///Hs.247362///Hs.247362///Hs.247362
8013061	0.0463797	0.00261811	1.20921	up	tumor necrosis factor receptor superfamily, member 13B	AF023614	TNFRSF13B	NM_012452	Hs.158341///Hs.158341///Hs.158341///Hs.158341
8161229	0.0484681	0.002849	1.20916	up	F-box protein 10 | chromosome 9 open reading frame 105 | Src homology 2 domain containing adaptor protein B	BC125125|BC029423|BC094765	FBXO10|C9orf105|SHB	NM_012166|NM_001001790	Hs.709527///Hs.130774///Hs.709527///Hs.130774///Hs.709527///Hs.130774///Hs.130774///Hs.521482
8096781	0.00927076	0.000126042	1.20904	down	SEC24 related gene family, member B (S. cerevisiae)	BC040137	SEC24B	NM_006323|NM_001042734	Hs.292472///Hs.292472///Hs.292472///Hs.292472///Hs.292472
8035175	0.0180408	0.000469987	1.20903	up
7939265	0.0258488	0.000901856	1.20869	down	N-acetyltransferase 10	BC035558	NAT10	NM_024662	Hs.577281///Hs.577281///Hs.577281
8115918	0.0161595	0.00038945	1.20858	up	clathrin, light chain (Lcb)	M20469	CLTB	NM_007097|NM_001834	Hs.484241///Hs.484241///Hs.484241///Hs.484241///Hs.484241
8065903	0.0084034	9.7371e-05	1.20858	down
8025895	0.0262478	0.000927875	1.20845	up	protein kinase C substrate 80K-H	J03075	PRKCSH	NM_002743|NM_001001329	Hs.610830///Hs.610830///Hs.610830///Hs.610830
8146225	0.0473108	0.00273493	1.20828	up	chromosome 8 open reading frame 40	BC013035	C8orf40		Hs.655320///Hs.655320
7897422	0.0156981	0.000364652	1.20818	down
8124994	0.00512931	3.30969e-05	1.20812	up	chromosome 6 open reading frame 47	BC012950	C6orf47	NM_021184	Hs.247323///Hs.247323///Hs.247323///Hs.247323///Hs.247323
8104298	0.0274667	0.00101021	1.2079	up	NADH dehydrogenase (ubiquinone) Fe-S protein 6, 13kDa (NADH-coenzyme Q reductase)	AF044959	NDUFS6	NM_004553	Hs.408257///Hs.408257///Hs.408257
8164907	0.0189995	0.000519287	1.20786	up	REX4, RNA exonuclease 4 homolog (S. cerevisiae)	AF273304	REXO4	NM_020385	Hs.438409///Hs.438409///Hs.438409///Hs.438409
8162142	0.02777	0.00105177	1.20766	down	iron-sulfur cluster assembly 1 homolog (S. cerevisiae)	BC002675	ISCA1	NM_030940	Hs.449291///Hs.449291///Hs.449291///Hs.449291
7948679	0.0247212	0.000823773	1.20745	up	eukaryotic translation elongation factor 1 gamma | terminal uridylyl transferase 1, U6 snRNA-specific	BT006677	EEF1G|TUT1	NM_001404	Hs.144835///Hs.144835///Hs.144835///Hs.256184///Hs.144835
8056206	0.0261656	0.000920145	1.20739	down	RNA binding motif, single stranded interacting protein 1	BC018951	RBMS1	NM_016839|NM_016836|NM_002897	Hs.470412///Hs.470412///Hs.470412///Hs.470412///Hs.470412///Hs.470412///Hs.470412
8084423	0.0185218	0.000492639	1.20738	up	proteasome (prosome, macropain) 26S subunit, non-ATPase, 2	AK095245	PSMD2	NM_002808	Hs.518464///Hs.518464///Hs.518464///Hs.518464
8065762	0.017514	0.000444621	1.2073	down	phosphatidylinositol glycan anchor biosynthesis, class U	AY422169	PIGU	NM_080476	Hs.253319///Hs.253319///Hs.253319///Hs.253319
8012961	0.0442213	0.00242939	1.20638	down	nuclear receptor co-repressor 1	AB028970	NCOR1	NM_006311	Hs.462323///Hs.462323///Hs.462323///Hs.462323///Hs.462323///Hs.462323///Hs.462323///Hs.462323
8172905	0.0328059	0.00145908	1.20625	up	hydroxysteroid (17-beta) dehydrogenase 10	U96132	HSD17B10	NM_004493|NM_001037811	Hs.171280///Hs.171280///Hs.171280///Hs.171280///Hs.171280///Hs.171280
8064156	0.00441403	2.15237e-05	1.20586	up	zinc finger, CCCH-type with G patch domain	AK074961	ZGPAT	NM_032527|NM_181485|NM_001083113	Hs.590868///Hs.590868///Hs.590868///Hs.590868///Hs.590868///Hs.590868///Hs.590868///Hs.590868///Hs.590868
7980296	0.0311764	0.00130614	1.20569	up	transmembrane emp24-like trafficking protein 10 (yeast)	BC001496	TMED10	NM_006827	Hs.74137///Hs.74137///Hs.74137
8010804	0.00642325	5.68204e-05	1.20557	up	nuclear prelamin A recognition factor	BC000438	NARF	NM_001038618|NM_031968|NM_012336|NM_001083608	Hs.256526///Hs.256526///Hs.256526///Hs.256526///Hs.256526///Hs.256526///Hs.256526///Hs.256526///Hs.256526
8090639	0.0426487	0.00229784	1.20551	down	phosphoinositide-3-kinase, regulatory subunit 4	BC110318	PIK3R4	NM_014602	Hs.149032///Hs.149032///Hs.149032
7998222	0.0127314	0.000249383	1.20544	up	mitochondrial ribosomal protein L28	AK096844	MRPL28	NM_006428	Hs.513230///Hs.513230///Hs.513230///Hs.513230///Hs.513230///Hs.513230
8023133	0.0463797	0.00261967	1.20542	down	protein inhibitor of activated STAT, 2	AF077954	PIAS2	NM_004671|NM_173206	Hs.658013///Hs.658013///Hs.658013///Hs.658013///Hs.658013
8104422	0.02777	0.00105336	1.20532	down	5-methyltetrahydrofolate-homocysteine methyltransferase reductase	AF025794	MTRR	NM_002454|NM_024010	Hs.481551///Hs.481551///Hs.481551///Hs.481551
8018377	0.00350888	1.14823e-05	1.20522	down
7965480	0.0436277	0.00237673	1.20508	up	phosphoglycerate mutase family member 4 | phosphoglycerate mutase 1 (brain) | similar to phosphoglycerate mutase processed protein	BC010038	PGAM4|PGAM1|LOC728188	NM_001029891|NM_002629	Hs.632822///Hs.632918///Hs.632918///Hs.632918///Hs.632822///Hs.632822
8061184	0.0466088	0.00264765	1.20501	up
8093957	0.00998452	0.000147258	1.20446	up	cappuccino homolog (mouse)	BC067815	CNO	NM_018366	Hs.7570///Hs.7570///Hs.7570
7954602	0.0172735	0.000430061	1.20439	down
7905395	0.0290551	0.0011396	1.20432	up	proteasome (prosome, macropain) subunit, beta type, 4	S71381	PSMB4	NM_002796	Hs.89545///Hs.89545///Hs.89545
7954407	0.0436277	0.0023742	1.20409	up	cytidine monophosphate N-acetylneuraminic acid synthetase	BC016609	CMAS	NM_018686	Hs.311346///Hs.311346///Hs.311346
8153678	0.00949724	0.000133014	1.20377	up	block of proliferation 1	BC013787	BOP1	NM_015201	Hs.535901///Hs.535901///Hs.535901
8060772	0.0368716	0.00178945	1.20369	down	CDP-diacylglycerol synthase (phosphatidate cytidylyltransferase) 2	BC025751	CDS2	NM_003818	Hs.472027///Hs.472027///Hs.472027///Hs.472027
7991540	0.0464909	0.00262914	1.20338	down
8179364	0.00795243	8.83318e-05	1.20307	up	superkiller viralicidic activity 2-like (S. cerevisiae)	U09877	SKIV2L	NM_006929	Hs.89864///Hs.89864///Hs.89864///Hs.89864///Hs.89864
8025563	0.00927076	0.000126275	1.20301	up		BC033202|BC073827|AF030335	PPAN-P2RY11	NM_001040664|NM_020230|NM_002566	Hs.14468///Hs.14468///Hs.14468///Hs.14468///Hs.14468///Hs.14468
8062492	0.00857025	0.000104008	1.20287	down		AB033045	KIAA1219	NM_020336	Hs.655758///Hs.655758///Hs.655758///Hs.655758///Hs.655758///Hs.655758///Hs.655758
8124437	0.0291563	0.0011576	1.20271	up	histone cluster 1, H3f | histone cluster 1, H2bn | histone cluster 1, H3a | histone cluster 1, H3d | histone cluster 1, H3c | histone cluster 1, H3e | histone cluster 1, H3i | histone cluster 1, H3g | histone cluster 1, H3j | histone cluster 1, H3h | histone cluster 1, H3b	BC096131	HIST1H3F|HIST1H2BN|HIST1H3A|HIST1H3D|HIST1H3C|HIST1H3E|HIST1H3I|HIST1H3G|HIST1H3J|HIST1H3H|HIST1H3B	NM_021018	Hs.247814///Hs.132854///Hs.247813///Hs.247814///Hs.248176///Hs.443021///Hs.484990///Hs.532144///Hs.533292///Hs.546315///Hs.586261///Hs.591778///Hs.673851///Hs.247814
7963064	0.00933936	0.000129564	1.20257	up	microspherule protein 1	AF068007	MCRS1	NM_006337|NM_001012300	Hs.25313///Hs.25313///Hs.25313///Hs.25313///Hs.25313
7963869	0.0147471	0.000325924	1.20211	down	polyhomeotic homolog 1 (Drosophila) | similar to polyhomeotic 1-like	BC073964	PHC1|LOC653441	NM_004426	Hs.305985///Hs.305985///Hs.305985///Hs.524481///Hs.524481
8067727	0.00664482	6.43136e-05	1.20185	up	ADP-ribosylation factor related protein 1	AK095962	ARFRP1	NM_003224	Hs.389277///Hs.389277///Hs.389277///Hs.389277///Hs.389277///Hs.389277
7965423	0.00585197	4.58785e-05	1.20176	up	B-cell translocation gene 1, anti-proliferative	BC016759	BTG1	NM_001731	Hs.255935///Hs.651357///Hs.255935///Hs.651357///Hs.255935///Hs.651357
8037621	0.0497987	0.0029992	1.20149	up	echinoderm microtubule associated protein like 2	AF103939	EML2	NM_012155	Hs.24178///Hs.24178///Hs.24178///Hs.24178
8116740	0.0210227	0.000625998	1.20131	down	ras responsive element binding protein 1	AB019254	RREB1	NM_002955|NM_001003699|NM_001003698	Hs.708056///Hs.708056///Hs.708056///Hs.708056///Hs.708056///Hs.708056///Hs.708056///Hs.708056///Hs.708056
8050474	0.0497987	0.00300211	1.20123	up	retinol dehydrogenase 14 (all-trans/9-cis/11-cis) | 5'-nucleotidase, cytosolic IB	AY358511	RDH14|NT5C1B	NM_020905	Hs.288880///Hs.120319///Hs.288880///Hs.288880
7970287	0.0153203	0.000351168	1.20115	up	lysosomal-associated membrane protein 1	BC093044	LAMP1	NM_005561	Hs.494419///Hs.494419///Hs.494419///Hs.494419
8054092	0.0333706	0.00150573	1.20107	down	transmembrane protein 131	BX647728	TMEM131	NM_015348	Hs.469376///Hs.469376
8178476	0.0204491	0.000587721	1.20107	down	HLA-B associated transcript 1	BC013006	BAT1	NM_004640|NM_080598	Hs.254042///Hs.254042///Hs.254042///Hs.254042///Hs.254042///Hs.254042///Hs.254042///Hs.254042///Hs.254042///Hs.254042///Hs.254042///Hs.254042///Hs.254042///Hs.254042///Hs.254042///Hs.254042///Hs.254042///Hs.254042
8026488	0.0131586	0.000266241	1.20076	down	olfactory receptor, family 10, subfamily H, member 5		OR10H5	NM_001004466	Hs.553676///Hs.553676
7991386	0.0334001	0.00151349	1.20047	up	calcium and integrin binding 1 (calmyrin)	BC000846	CIB1	NM_006384	Hs.135471///Hs.135471///Hs.135471
8026679	0.0118387	0.000214436	1.20006	up	unconventional SNARE in the ER 1 homolog (S. cerevisiae)	AB097050	USE1	NM_018467	Hs.16187///Hs.16187///Hs.16187///Hs.16187
			up	477
			down	335
