# Supplementary material for: Senescence-Related Changes in Gene Expression of Peripheral Blood Mononuclear Cells from Octo/Nonagenarians Compared to Their Offspring
Source: Oxid Med Cell Longev. 2013 Nov 27;2013:189129. doi: 10.1155/2013/189129 (PMC3863454; doi:10.1155/2013/189129)
Supplement: Supplementary file 3 [file 189129.f3.xlsx]

## Sheet: 0.05+1.0_ALP_18smpl
p<0.05, Fold change >1.0, octo/nonagenarian vs offspring
Transcripts Cluster Id	Corrected p-value	p-value	FCAbsolute	regulation	genedescription	genbank	genesymbol	refseq	unigene
8084360	0.0329789	0.0014759	1.17309	up	ATP-binding cassette, sub-family F (GCN20), member 3	BC009253	ABCF3	NM_018358	Hs.361323///Hs.361323///Hs.361323
8082380	0.0375293	0.00185078	1.21323	up	ankyrin repeat and BTB (POZ) domain containing 1	BC011858	ABTB1	NM_172027|NM_032548|NM_172028	Hs.107812///Hs.107812///Hs.107812///Hs.107812///Hs.107812///Hs.107812///Hs.107812
8086201	0.00180904	1.66755e-06	1.37741	up	acetyl-Coenzyme A acyltransferase 1 (peroxisomal 3-oxoacyl-Coenzyme A thiolase)	BC000635	ACAA1	NM_001607	Hs.643487///Hs.643487///Hs.643487///Hs.643487///Hs.643487
7959220	0.0318315	0.00136733	1.14119	up	acyl-Coenzyme A dehydrogenase, C-2 to C-3 short chain	M26393	ACADS	NM_000017	Hs.507076///Hs.507076///Hs.507076
7924701	0.0306544	0.00127494	1.14179	down	acyl-Coenzyme A binding domain containing 3	AY150218	ACBD3	NM_022735	Hs.520207///Hs.520207///Hs.520207
8073430	0.00984162	0.000142428	1.23301	up	aconitase 2, mitochondrial	BC014092	ACO2	NM_001098	Hs.643610///Hs.643610///Hs.643610///Hs.643610
7997863	0.039376	0.00201337	1.28409	up	acyl-CoA synthetase family member 3	BC028399	ACSF3	NM_174917	Hs.461727///Hs.461727///Hs.461727///Hs.461727///Hs.461727
8028524	0.0127409	0.0002506	1.27478	up	actinin, alpha 4	BC005033	ACTN4	NM_004924	Hs.270291///Hs.270291///Hs.270291
8032249	0.0206597	0.000609143	1.09382	down	ADAMTS-like 5	BC119796	ADAMTSL5	NM_213604	Hs.371674///Hs.371674///Hs.371674///Hs.371674
8129963	0.0339515	0.00156324	1.22772	down	adenosine deaminase, tRNA-specific 2, TAD2 homolog (S. cerevisiae)		ADAT2	NM_182503	Hs.709561///Hs.709561
8036938	0.0466088	0.00265294	1.13351	up	aarF domain containing kinase 4	BC013114	ADCK4	NM_024876	Hs.130712///Hs.130712///Hs.130712///Hs.130712
8067011	0.0084034	9.65294e-05	1.18703	down	activity-dependent neuroprotector homeobox	BC090933	ADNP	NM_015339|NM_181442	Hs.570355///Hs.570355///Hs.570355///Hs.570355///Hs.570355///Hs.570355///Hs.570355
7900087	0.0118871	0.000217504	1.23877	up	ADP-ribosylhydrolase like 2	AJ427295	ADPRHL2	NM_017825	Hs.18021///Hs.18021///Hs.18021
8096224	0.0109531	0.000183138	1.31043	down	AF4/FMR2 family, member 1	L13773	AFF1	NM_005935	Hs.480190///Hs.480190///Hs.480190///Hs.480190///Hs.480190///Hs.480190
8104180	0.0221793	0.000679782	1.13936	up	aryl-hydrocarbon receptor repressor | programmed cell death 6 | hypothetical protein LOC100129491	BC151852|BC110291|AK128087	AHRR|PDCD6|LOC100129491	NM_020731|NM_013232	Hs.50823///Hs.50823///Hs.50823///Hs.50823
7941927	0.0221793	0.000679051	1.21255	up	aryl hydrocarbon receptor interacting protein	U78521	AIP	NM_003977	Hs.412433///Hs.412433///Hs.412433
8143054	0.0238829	0.000771014	1.25001	up	aldo-keto reductase family 1, member B1 (aldose reductase)	BC000260	AKR1B1	NM_001628	Hs.521212///Hs.521212///Hs.521212
8030321	0.0239825	0.000776613	1.17241	up	aldehyde dehydrogenase 16 family, member A1	BC014895	ALDH16A1	NM_153329	Hs.355398///Hs.355398///Hs.355398
7951633	0.0314124	0.00132616	1.16808	down	asparagine-linked glycosylation 9 homolog (S. cerevisiae, alpha- 1,2-mannosyltransferase)	BC009255	ALG9	NM_024740|NM_001077690|NM_001077691|NM_001077692	Hs.503850///Hs.503850///Hs.503850///Hs.503850///Hs.503850///Hs.503850///Hs.503850
7992656	0.0185218	0.000493946	1.17262	up	amidohydrolase domain containing 2	BC018734	AMDHD2	NM_015944	Hs.655420///Hs.655420///Hs.655420///Hs.655420
8010686	0.0088247	0.000113069	1.17738	up	APC11 anaphase promoting complex subunit 11 homolog (yeast) | similar to anaphase promoting complex subunit 11	BC000607	ANAPC11|LOC100131844	NM_001002244|NM_016476|NM_001002246|NM_001002248|NM_001002249|NM_001002245|NM_001002247	Hs.534456///Hs.534456///Hs.534456///Hs.534456///Hs.534456///Hs.534456///Hs.534456///Hs.534456///Hs.534456///Hs.534456///Hs.534456///Hs.534456
8019687	0.00902853	0.000117528	1.16979	up	APC11 anaphase promoting complex subunit 11 homolog (yeast) | similar to anaphase promoting complex subunit 11	BC000607	ANAPC11|LOC100131844	NM_001002244|NM_016476|NM_001002245|NM_001002246|NM_001002247|NM_001002248|NM_001002249	Hs.534456///Hs.534456///Hs.534456///Hs.534456///Hs.534456///Hs.534456///Hs.534456///Hs.534456///Hs.534456///Hs.534456///Hs.534456///Hs.534456
8085628	0.0390678	0.00198567	1.56807	down	ankyrin repeat domain 28	AY367056	ANKRD28	NM_015199	Hs.335239///Hs.335239///Hs.335239///Hs.335239///Hs.335239
8053998	0.0107998	0.000177201	1.21513	up	ankyrin repeat domain 39	BC031303	ANKRD39	NM_016466	Hs.709507///Hs.709507///Hs.709507
8155849	0.046733	0.00266841	1.33189	down	annexin A1	BC035993	ANXA1	NM_000700	Hs.494173///Hs.494173///Hs.494173///Hs.494173///Hs.494173
8002592	0.0355253	0.00168999	1.1844	down	adaptor-related protein complex 1, gamma 1 subunit	AK128078	AP1G1	NM_001030007|NM_001128	Hs.461253///Hs.461253///Hs.461253///Hs.461253///Hs.461253
8135080	0.0144695	0.000306102	1.19398	up	adaptor-related protein complex 1, sigma 1 subunit	AB015319	AP1S1	NM_001283|NM_057089	Hs.563509///Hs.563509///Hs.563509///Hs.563509
7994353	0.0130341	0.000260718	1.55258	up	apolipoprotein B48 receptor	AF141332	APOB48R	NM_018690	Hs.200333///Hs.200333///Hs.200333
8073088	0.0370332	0.00181207	1.66581	up	apolipoprotein B mRNA editing enzyme, catalytic polypeptide-like 3G | apolipoprotein B mRNA editing enzyme, catalytic polypeptide-like 3F	BC024268	APOBEC3G|APOBEC3F	NM_021822	Hs.660143///Hs.659991///Hs.660143///Hs.659991///Hs.660143///Hs.660143
8075695	0.0248752	0.0008381	1.3541	up	apolipoprotein L, 3	AY014905	APOL3	NM_014349|NM_030644|NM_145639|NM_145640|NM_145641|NM_145642	Hs.474737///Hs.474737///Hs.474737///Hs.474737///Hs.474737///Hs.474737///Hs.474737///Hs.474737///Hs.474737///Hs.474737///Hs.474737///Hs.474737///Hs.474737///Hs.474737///Hs.474737
7942774	0.0468898	0.00269291	1.06558	down	aquaporin 11	BC040443	AQP11	NM_173039	Hs.503345///Hs.503345///Hs.503345
8135856	0.0205498	0.000600621	1.14575	up	ADP-ribosylation factor 5	BC033104	ARF5	NM_001662	Hs.653202///Hs.653202///Hs.653202
7947784	0.0309909	0.00129694	1.21369	up	ADP-ribosylation factor GTPase activating protein 2	BC030148	ARFGAP2	NM_032389	Hs.436204///Hs.436204///Hs.436204
8063242	0.0291563	0.00116228	1.16131	down	ADP-ribosylation factor guanine nucleotide-exchange factor 2 (brefeldin A-inhibited)	AF084521	ARFGEF2	NM_006420	Hs.62578///Hs.62578///Hs.62578
8067727	0.00664482	6.43136e-05	1.20185	up	ADP-ribosylation factor related protein 1	AK095962	ARFRP1	NM_003224	Hs.389277///Hs.389277///Hs.389277///Hs.389277///Hs.389277///Hs.389277
7921752	0.0475483	0.00276125	1.26942	up	Rho GTPase activating protein 30	BX537846	ARHGAP30	NM_001025598|NM_181720	Hs.389374///Hs.389374///Hs.389374///Hs.389374///Hs.389374///Hs.389374///Hs.389374
8059854	0.0162569	0.000394117	1.38804	up	ADP-ribosylation factor-like 4C	BC089043	ARL4C	NM_005737	Hs.699342///Hs.709513///Hs.699342///Hs.709513///Hs.699342///Hs.709513///Hs.699342///Hs.709513
7919825	0.0173676	0.000434651	1.22231	down	aryl hydrocarbon receptor nuclear translocator	AB209877	ARNT	NM_001668|NM_178427|NM_178426	Hs.632446///Hs.632446///Hs.632446///Hs.632446///Hs.632446///Hs.632446///Hs.632446///Hs.632446///Hs.632446
8026915	0.0319953	0.00139483	1.288	up	arrestin domain containing 2	AK128588	ARRDC2	NM_015683|NM_001025604	Hs.515249///Hs.515249///Hs.515249///Hs.515249///Hs.515249
8133122	0.0294632	0.00120178	1.11851	up	argininosuccinate lyase	BC008195	ASL	NM_001024943|NM_000048|NM_001024944|NM_001024946	Hs.632015///Hs.632015///Hs.632015///Hs.632015///Hs.632015///Hs.632015///Hs.632015///Hs.632015///Hs.632015///Hs.632015///Hs.632015///Hs.632015
8171119	0.0158984	0.000373701	1.2611	up	acetylserotonin O-methyltransferase-like	BC010089	ASMTL	NM_004192	Hs.533514///Hs.533514///Hs.533514///Hs.533514
8177011	0.012548	0.000240243	1.27419	up	acetylserotonin O-methyltransferase-like	BC010089	ASMTL	NM_004192	Hs.533514///Hs.533514///Hs.533514///Hs.533514
7896952	0.0203678	0.000582957	1.15443	up	ATPase family, AAA domain containing 3A | ATPase family, AAA domain containing 3C	BC014101	ATAD3A|ATAD3C	NM_018188	Hs.655253///Hs.655253///Hs.655253///Hs.655253///Hs.655253///Hs.662046///Hs.655253
7954104	0.0484681	0.00285198	1.27431	down	activating transcription factor 7 interacting protein	BC063855	ATF7IP	NM_018179	Hs.591151///Hs.591151///Hs.591151
7981192	0.0402849	0.00209436	1.53792	down	ATG2 autophagy related 2 homolog B (S. cerevisiae)		ATG2B	NM_018036	Hs.168241///Hs.168241///Hs.168241
7933978	0.0355253	0.00168527	1.06524	up	atonal homolog 7 (Drosophila)	BC032621	ATOH7	NM_145178	Hs.175396///Hs.175396///Hs.175396
8084173	0.0376125	0.00186182	1.26673	down	ATPase, class VI, type 11B	AK093727	ATP11B	NM_014616	Hs.478429///Hs.478429///Hs.478429
7958644	0.0131312	0.000264105	1.36976	down	ATPase, Ca++ transporting, cardiac muscle, slow twitch 2	M23115	ATP2A2	NM_170665|NM_001681	Hs.506759///Hs.506759///Hs.506759///Hs.506759///Hs.506759
8082607	0.0107183	0.000173882	1.2188	down	ATPase, Ca++ transporting, type 2C, member 1	AF181120	ATP2C1	NM_014382|NM_001001486|NM_001001487|NM_001001485	Hs.584884///Hs.584884///Hs.584884///Hs.584884///Hs.584884///Hs.584884///Hs.584884///Hs.584884///Hs.584884
8067288	0.0378037	0.00187538	1.30197	up	ATP synthase, H+ transporting, mitochondrial F1 complex, epsilon subunit	AF052955	ATP5E	NM_001001977|NM_006886	Hs.177530///Hs.177530///Hs.177530///Hs.177530///Hs.177530///Hs.177530
8098762	0.0138778	0.000287715	1.261	up	ATP synthase, H+ transporting, mitochondrial F0 complex, subunit E	D50371	ATP5I	NM_007100	Hs.85539///Hs.85539///Hs.85539
8081740	0.0498469	0.0030096	1.26035	down	ATPase, H+ transporting, lysosomal 70kDa, V1 subunit A	AF113129	ATP6V1A	NM_001690	Hs.477155///Hs.477155///Hs.477155
8150797	0.0346727	0.0016115	1.09699	down	ATPase, H+ transporting, lysosomal 50/57kDa, V1 subunit H	BC025275	ATP6V1H	NM_015941|NM_213620|NM_213619	Hs.491737///Hs.491737///Hs.491737///Hs.491737///Hs.491737///Hs.491737///Hs.491737
7911532	0.000830945	3.55908e-07	1.33507	up	aurora kinase A interacting protein 1	BC022808	AURKAIP1	NM_017900	Hs.632515///Hs.658138///Hs.632515///Hs.658138///Hs.632515///Hs.658138///Hs.632515///Hs.658138///Hs.632515///Hs.658138///Hs.632515///Hs.658138///Hs.632515///Hs.658138
8039923	0.000830945	3.06711e-07	1.3561	up	aurora kinase A interacting protein 1	BC062333	AURKAIP1	NM_017900	Hs.632515///Hs.658138///Hs.632515///Hs.658138///Hs.632515///Hs.658138///Hs.632515///Hs.658138///Hs.632515///Hs.658138///Hs.632515///Hs.658138///Hs.632515///Hs.658138
8037018	0.0205498	0.0005998	1.19391	up	B9 protein domain 2	BC004157	B9D2	NM_030578	Hs.567596///Hs.567596///Hs.567596
7949067	0.0146331	0.000319652	1.11987	up	BCL2-antagonist of cell death	BC095431	BAD	NM_004322|NM_032989	Hs.370254///Hs.370254///Hs.370254///Hs.370254///Hs.370254
8160647	0.0231941	0.000732264	1.17842	up	BCL2-associated athanogene	AF022224	BAG1	NM_004323	Hs.377484///Hs.377484///Hs.377484///Hs.377484///Hs.377484///Hs.377484///Hs.377484///Hs.377484
8125766	0.000388443	1.25321e-07	1.51938	up	BCL2-antagonist/killer 1	BC110337	BAK1	NM_001188	Hs.485139///Hs.485139///Hs.485139///Hs.485139///Hs.485139
8124926	0.0158251	0.00037052	1.18561	down	HLA-B associated transcript 1	BC013006	BAT1	NM_004640|NM_080598	Hs.254042///Hs.254042///Hs.254042///Hs.254042///Hs.254042///Hs.254042///Hs.254042///Hs.254042///Hs.254042///Hs.254042///Hs.254042///Hs.254042///Hs.254042///Hs.254042///Hs.254042///Hs.254042///Hs.254042///Hs.254042
8178476	0.0204491	0.000587721	1.20107	down	HLA-B associated transcript 1	BC013006	BAT1	NM_004640|NM_080598	Hs.254042///Hs.254042///Hs.254042///Hs.254042///Hs.254042///Hs.254042///Hs.254042///Hs.254042///Hs.254042///Hs.254042///Hs.254042///Hs.254042///Hs.254042///Hs.254042///Hs.254042///Hs.254042///Hs.254042///Hs.254042
8179750	0.0185218	0.000494278	1.16715	down	HLA-B associated transcript 1	BC000361	BAT1	NM_004640|NM_080598	Hs.254042///Hs.254042///Hs.254042///Hs.254042///Hs.254042///Hs.254042///Hs.254042///Hs.254042///Hs.254042///Hs.254042///Hs.254042///Hs.254042///Hs.254042///Hs.254042///Hs.254042///Hs.254042///Hs.254042///Hs.254042
8030158	0.0261656	0.000919179	1.14907	up	BCL2-associated X protein	AK291076	BAX	NM_004324	Hs.631546///Hs.631546///Hs.631546///Hs.631546///Hs.631546///Hs.631546
7964203	0.0415833	0.00221306	1.28786	down	bromodomain adjacent to zinc finger domain, 2A	AK023842	BAZ2A	NM_013449	Hs.314263///Hs.314263///Hs.314263///Hs.314263///Hs.314263
8038202	0.00272973	4.99329e-06	1.1468	up	branched chain aminotransferase 2, mitochondrial	AF268047	BCAT2	NM_001190	Hs.512670///Hs.512670///Hs.512670
7904907	0.0292904	0.00117448	1.18624	down	B-cell CLL/lymphoma 9	BC116451	BCL9	NM_004326	Hs.415209///Hs.415209///Hs.415209
7943867	0.0204739	0.000594286	1.08948	down	beta-carotene oxygenase 2	AF276432	BCO2	NM_031938|NM_001037290	Hs.647227///Hs.647227///Hs.647227///Hs.647227///Hs.647227///Hs.647227///Hs.647227
8015715	0.00477863	2.40066e-05	1.32297	up	beclin 1, autophagy related	BX647788	BECN1	NM_003766	Hs.12272///Hs.12272///Hs.12272
7956013	0.0155634	0.000360806	1.18728	up	biogenesis of lysosome-related organelles complex-1, subunit 1	D64007	BLOC1S1	NM_001487	Hs.94672///Hs.94672///Hs.94672
8153678	0.00949724	0.000133014	1.20377	up	block of proliferation 1	BC013787	BOP1	NM_015201	Hs.535901///Hs.535901///Hs.535901
8035304	0.028448	0.00110661	1.44133	up	bone marrow stromal cell antigen 2	BC033873	BST2	NM_004335	Hs.118110///Hs.118110///Hs.118110
8060988	0.0318427	0.00137221	1.17561	down	BTB (POZ) domain containing 3	BC109315	BTBD3	NM_014962|NM_181443	Hs.709366///Hs.709366///Hs.709366///Hs.709366///Hs.709366///Hs.709366
7965423	0.00585197	4.58785e-05	1.20176	up	B-cell translocation gene 1, anti-proliferative	BC016759	BTG1	NM_001731	Hs.255935///Hs.651357///Hs.255935///Hs.651357///Hs.255935///Hs.651357
8134589	0.0204491	0.000589995	1.25783	up		BC022821	BUD31	NM_003910	Hs.380233///Hs.380233///Hs.380233
7930170	0.0238829	0.000771622	1.36579	up	chromosome 10 open reading frame 32	BC015994|AK098071	C10orf32		Hs.34492///Hs.34492///Hs.34492///Hs.34492///Hs.34492///Hs.34492
7932243	0.0481164	0.00280755	1.11734	down	chromosome 10 open reading frame 38	AY683003	C10orf38	NM_001010924	Hs.66762///Hs.66762///Hs.66762///Hs.66762///Hs.66762
7938301	0.0316641	0.00133971	1.19828	up	chromosome 11 open reading frame 17	AF493783	C11orf17	NM_020642|NM_182901	Hs.131180///Hs.131180///Hs.131180///Hs.131180///Hs.131180///Hs.131180///Hs.131180
7953130	0.00492288	3.04026e-05	1.21813	up	chromosome 12 open reading frame 32	BC005106	C12orf32	NM_031465	Hs.198853///Hs.539824///Hs.620437///Hs.198853///Hs.539824///Hs.620437///Hs.198853///Hs.539824///Hs.620437
7966517	0.0277141	0.00103974	1.31057	down	chromosome 12 open reading frame 51	AK091473	C12orf51	NM_001109662	Hs.695995///Hs.695995///Hs.695995
7955358	0.00642325	5.74254e-05	1.31392	up	chromosome 12 open reading frame 62	BC007849	C12orf62		Hs.388645///Hs.388645
7971134	0.00923336	0.000123838	1.25716	down	chromosome 13 open reading frame 23	BC064348	C13orf23	NM_025138|NM_170719	Hs.318526///Hs.318526///Hs.318526///Hs.318526///Hs.318526
7978335	0.00529915	3.51697e-05	1.26585	up	chromosome 14 open reading frame 124	BC000989	C14orf124	NM_020195	Hs.709299///Hs.709299///Hs.709299///Hs.709299///Hs.709299
7974771	0.039606	0.00203169	1.27518	down	chromosome 14 open reading frame 135 | hypothetical protein LOC100130173	AK023008	C14orf135|LOC100130173	NM_022495	Hs.509499///Hs.509499///Hs.509499
7975989	0.00507815	3.18306e-05	1.27253	down	chromosome 14 open reading frame 156	AY860853	C14orf156	NM_031210	Hs.655105///Hs.655105///Hs.655105
7979820	0.046733	0.00267083	1.10362	up	chromosome 14 open reading frame 181		C14orf181	NM_207442	Hs.655774///Hs.655774
7973679	0.0357169	0.00171366	1.21982	up	chromosome 14 open reading frame 21	BC025332|AB095941	C14orf21
7976778	0.0299109	0.00123244	1.08693	down	chromosome 14 open reading frame 70	BC132991|AK094097	C14orf70		Hs.379802///Hs.379802///Hs.379802
7998449	0.00642325	5.73469e-05	1.26239	up	chromosome 16 open reading frame 42	BC016699	C16orf42	NM_001001410	Hs.134846///Hs.134846///Hs.134846
7994655	0.0224407	0.000693999	1.28891	up	chromosome 16 open reading frame 53	BC003640|AK226151	C16orf53	NM_024516	Hs.702841///Hs.702841///Hs.702841
8003484	0.0233259	0.000740727	1.16319	up	chromosome 16 open reading frame 7	AB018551	C16orf7	NM_004913	Hs.164410///Hs.164410///Hs.164410///Hs.164410
8014882	0.0110027	0.000188098	1.25304	up	chromosome 17 open reading frame 37	AY508814	C17orf37	NM_032339	Hs.333526///Hs.333526///Hs.333526///Hs.333526
8012416	0.0407474	0.00213991	1.2915	up	chromosome 17 open reading frame 44	BC113564|AK092109|BC063002	C17orf44		Hs.121692///Hs.121692///Hs.121692///Hs.121692
8005191	0.0122375	0.000232375	1.19898	up	chromosome 17 open reading frame 45	BC027986	C17orf45		Hs.368934///Hs.368934
8012207	0.0466088	0.00263992	1.11811	up	chromosome 17 open reading frame 61 | phospholipid scramblase 3	BC030270|AK290117|AK055822	C17orf61|PLSCR3		Hs.534591///Hs.655161///Hs.534591
8021129	0.0161255	0.000384493	1.13697	down	chromosome 18 open reading frame 23 | ring finger protein 165	BC093850|AK091537|AK074561	C18orf23|RNF165		Hs.712113///Hs.712113///Hs.501114
8032863	0.00663012	6.38657e-05	1.35622	up	chromosome 19 open reading frame 10	BC010129	C19orf10	NM_019107	Hs.465645///Hs.465645///Hs.465645
8024246	0.0419398	0.00224226	1.17285	up	chromosome 19 open reading frame 24	BC000890|AK225502|AK096105	C19orf24		Hs.591383///Hs.591383///Hs.591383
8027510	0.0468898	0.00269492	1.11188	up	chromosome 19 open reading frame 40	AK128668	C19orf40	NM_152266	Hs.579899///Hs.579899///Hs.579899
8027018	0.0372201	0.00182695	1.12253	up	chromosome 19 open reading frame 50	BC001080|AK091145|AK125365	C19orf50		Hs.709331///Hs.709331///Hs.709331
8025783	0.0411185	0.00216593	1.21386	up	chromosome 19 open reading frame 52	BC011833|BC007244|BC005075	C19orf52		Hs.662044///Hs.662044///Hs.662044///Hs.662044
8027032	0.0275563	0.00102493	1.15062	up	chromosome 19 open reading frame 60	AK091925	C19orf60	NM_001100418|NM_001100419	Hs.655317///Hs.655317///Hs.655317///Hs.655317///Hs.655317///Hs.655317///Hs.655317
8030706	0.00492288	2.91282e-05	1.26773	up	chromosome 19 open reading frame 63	AY194293	C19orf63	NM_175063|NM_206538	Hs.515550///Hs.515550///Hs.515550///Hs.515550///Hs.515550///Hs.515550
7898894	0.00327093	8.82735e-06	1.42573	up	chromosome 1 open reading frame 128	AF271784	C1orf128	NM_020362	Hs.31819///Hs.31819///Hs.31819
7910200	0.0355253	0.00168969	1.10164	up	chromosome 1 open reading frame 142 | jumonji domain containing 4	AY090635|BC109272	C1orf142|JMJD4	NM_053052	Hs.325081///Hs.325081///Hs.325081///Hs.325081///Hs.325081///Hs.555974///Hs.709665
7908966	0.0365232	0.0017574	1.32962	down	chromosome 1 open reading frame 217	BC000988	C1orf217
7920492	0.00400019	1.53024e-05	1.32877	up	chromosome 1 open reading frame 43	BC000152	C1orf43	NM_001098616|NM_015449|NM_138740	Hs.287471///Hs.287471///Hs.287471///Hs.287471///Hs.287471///Hs.287471///Hs.287471///Hs.287471///Hs.287471
7910261	0.0297617	0.00122492	1.15988	up	chromosome 1 open reading frame 69	AK022796	C1orf69	NM_001010867	Hs.237017///Hs.636881///Hs.237017///Hs.636881///Hs.237017///Hs.636881
8065433	0.0270895	0.000983887	1.34963	up	chromosome 20 open reading frame 3	BC003501	C20orf3	NM_020531	Hs.472330///Hs.472330///Hs.472330
8069026	0.010142	0.000154722	1.25257	up	chromosome 21 open reading frame 33	U53003	C21orf33	NM_004649|NM_198155	Hs.413482///Hs.413482///Hs.413482///Hs.413482///Hs.413482
8075585	0.0275086	0.00101301	1.28418	up	chromosome 22 open reading frame 28	BC002970|CR456450|CR457175	C22orf28		Hs.705468///Hs.705468///Hs.705468///Hs.705468
8082504	0.00327093	8.44747e-06	1.3401	up	chromosome 3 open reading frame 37	BC050686	C3orf37	NM_001006109|NM_020187	Hs.458320///Hs.458320///Hs.458320///Hs.458320///Hs.458320
8098512	0.0470635	0.00271791	1.19674	down	chromosome 4 open reading frame 41	BX647127	C4orf41	NM_021942|NM_199053	Hs.443240///Hs.443240///Hs.443240///Hs.443240///Hs.443240///Hs.443240
8104680	0.0386949	0.00195272	1.2404	down	chromosome 5 open reading frame 22	BC032845	C5orf22	NM_018356	Hs.519246///Hs.519246///Hs.519246///Hs.519246///Hs.519246
8126524	0.00558051	4.11931e-05	1.14828	up	chromosome 6 open reading frame 108	AF040105	C6orf108	NM_199184|NM_006443	Hs.109752///Hs.109752///Hs.109752///Hs.109752///Hs.109752
8126095	0.0345266	0.00159855	1.16936	up	chromosome 6 open reading frame 129	BC108655	C6orf129	NM_138493	Hs.284207///Hs.284207///Hs.284207///Hs.284207
8119661	0.0120877	0.000223961	1.17026	up	chromosome 6 open reading frame 153	BC011933	C6orf153		Hs.309231///Hs.309231
8124994	0.00512931	3.30969e-05	1.20812	up	chromosome 6 open reading frame 47	BC012950	C6orf47	NM_021184	Hs.247323///Hs.247323///Hs.247323///Hs.247323///Hs.247323
8178552	0.00323252	7.51635e-06	1.21462	up	chromosome 6 open reading frame 47	BC012950	C6orf47	NM_021184	Hs.247323///Hs.247323///Hs.247323///Hs.247323///Hs.247323
8179808	0.00205594	2.59879e-06	1.21609	up	chromosome 6 open reading frame 47	BC012950	C6orf47	NM_021184	Hs.247323///Hs.247323///Hs.247323///Hs.247323///Hs.247323
8123467	0.0191183	0.000525166	1.24489	down	chromosome 6 open reading frame 70	AK001369	C6orf70	NM_018341	Hs.47546///Hs.47546///Hs.47546///Hs.47546///Hs.47546///Hs.47546///Hs.47546
8146225	0.0473108	0.00273493	1.20828	up	chromosome 8 open reading frame 40	BC013035	C8orf40		Hs.655320///Hs.655320
8149979	0.0237914	0.000766475	1.12599	up	chromosome 8 open reading frame 80		C8orf80	NM_001010906	Hs.370129///Hs.370129
8156601	0.0446904	0.00247376	1.37996	down	chromosome 9 open reading frame 102	AL133663	C9orf102		Hs.432364///Hs.432364
8164481	0.0111871	0.000195931	1.15845	up	chromosome 9 open reading frame 114	BC039590	C9orf114	NM_016390	Hs.224137///Hs.224137///Hs.224137///Hs.224137
8160835	0.0323931	0.00143027	1.1309	up	chromosome 9 open reading frame 23	BC032136	C9orf23	NM_148179|NM_148178	Hs.15961///Hs.15961///Hs.15961///Hs.15961///Hs.15961
8158544	0.0270895	0.000986294	1.17265	up	chromosome 9 open reading frame 32	AK292332	C9orf32	NM_014064	Hs.522433///Hs.522433///Hs.522433///Hs.522433///Hs.522433///Hs.522433
8165630	0.00688101	6.91368e-05	1.18878	up	chromosome 9 open reading frame 37	AF267857	C9orf37	NM_032937	Hs.696059///Hs.696059///Hs.696059
8166184	0.0266243	0.000954681	1.59391	down	carbonic anhydrase VB, mitochondrial	BC028142	CA5B	NM_007220	Hs.653287///Hs.653287///Hs.653287
8009326	0.0399653	0.00206767	1.07773	down	calcium channel, voltage-dependent, gamma subunit 5	AK290171	CACNG5	NM_145811|NM_014404	Hs.278907///Hs.278907///Hs.278907///Hs.278907///Hs.278907
7963721	0.00857025	0.000106254	1.15343	up	calcium binding and coiled-coil domain 1	AB040969	CALCOCO1	NM_020898	Hs.156667///Hs.156667///Hs.156667///Hs.156667
8136869	0.0317113	0.00135008	1.32728	down	caspase 2, apoptosis-related cysteine peptidase (neural precursor cell expressed, developmentally down-regulated 2)	U13022	CASP2	NM_032982|NM_032983	Hs.368982///Hs.368982///Hs.368982///Hs.368982///Hs.368982///Hs.368982///Hs.368982
7944493	0.0204491	0.00058988	1.32973	down	Cas-Br-M (murine) ecotropic retroviral transforming sequence	BC132733	CBL	NM_005188	Hs.504096///Hs.504096///Hs.504096
8076185	0.00642325	5.82924e-05	1.31311	up	chromobox homolog 7	BC051773	CBX7	NM_175709	Hs.356416///Hs.356416///Hs.356416
8155073	0.00585197	4.6121e-05	1.15015	up	coiled-coil domain containing 107	BC018758	CCDC107	NM_174923	Hs.534579///Hs.534579///Hs.534579///Hs.534579///Hs.534579///Hs.534579
8055208	0.00441403	2.13636e-05	1.35097	up	coiled-coil domain containing 115	AK124405	CCDC115	NM_032357	Hs.104203///Hs.104203///Hs.104203
8026895	0.0355253	0.00169137	1.1497	up	coiled-coil domain containing 124	BC013949	CCDC124	NM_138442	Hs.100043///Hs.100043///Hs.100043
8010629	0.00767723	8.4083e-05	1.10344	up	coiled-coil domain containing 137	BC009369	CCDC137	NM_199287	Hs.405942///Hs.405942///Hs.405942
7987526	0.0434601	0.00235959	1.26832	up	coiled-coil domain containing 32 | mitochondrial ribosomal protein L42 pseudogene 5	AL832032	CCDC32|MRPL42P5	NM_001080791|NM_052849|NM_001080792|NR_002208	Hs.654661///Hs.654661///Hs.654661///Hs.654661///Hs.654661///Hs.654661
8086949	0.0463797	0.00262071	1.10106	up	coiled-coil domain containing 51	BC011993	CCDC51	NM_024661	Hs.187657///Hs.187657///Hs.187657///Hs.187657///Hs.187657
7933760	0.0116707	0.000208922	1.29375	down	coiled-coil domain containing 6	BC036757	CCDC6	NM_005436	Hs.591360///Hs.591360///Hs.591360///Hs.591360
8037762	0.0466088	0.00264628	1.08625	up	coiled-coil domain containing 8	BC025243	CCDC8	NM_032040	Hs.97876///Hs.97876///Hs.97876
7941004	0.00558051	3.87798e-05	1.16928	up	coiled-coil domain containing 88B	AK090436	CCDC88B	NM_032251	Hs.98564///Hs.98564///Hs.98564///Hs.98564///Hs.98564///Hs.98564///Hs.98564///Hs.98564
8029894	0.0180183	0.000464223	1.21928	up	coiled-coil domain containing 9	BC009743	CCDC9	NM_015603	Hs.227782///Hs.227782///Hs.227782
8024798	0.0280974	0.00107665	1.19175	up	coiled-coil domain containing 94	BC019096	CCDC94	NM_018074	Hs.21811///Hs.21811///Hs.21811///Hs.21811
8140367	0.041232	0.00218921	1.54868	up	chemokine (C-C motif) ligand 24	BC069072	CCL24	NM_002991	Hs.247838///Hs.247838///Hs.247838
7976648	0.0279914	0.00106403	1.23638	down	cyclin K	AB209373	CCNK	NM_001099402|NM_003858	Hs.705475///Hs.705475///Hs.705475///Hs.705475///Hs.705475///Hs.705475
7941685	0.0332515	0.00149422	1.16624	up	copper chaperone for superoxide dismutase	AF002210	CCS	NM_005125	Hs.502917///Hs.502917///Hs.502917
7944179	0.0394197	0.0020185	1.33004	down	CD3e molecule, epsilon (CD3-TCR complex)	AK292612	CD3E	NM_000733	Hs.3003///Hs.3003///Hs.3003///Hs.3003
8170187	0.0109228	0.000180729	1.45686	down	CD40 ligand (TNF superfamily, member 5, hyper-IgM syndrome)	BC071754	CD40LG	NM_000074	Hs.592244///Hs.592244///Hs.592244///Hs.592244
7918902	0.0201496	0.000565869	1.39071	up		AK291980	CD58	NM_001779	Hs.34341///Hs.34341///Hs.34341///Hs.34341///Hs.34341///Hs.34341
7939546	0.0275563	0.00101618	1.73335	up		U20770	CD82	NM_002231|NM_001024844	Hs.527778///Hs.527778///Hs.527778///Hs.527778///Hs.527778
8053584	0.0481151	0.00280525	1.37848	up	CD8a molecule	AK124156	CD8A	NM_001768|NM_171827	Hs.85258///Hs.85258///Hs.85258///Hs.85258///Hs.85258
7903334	0.00441403	2.15646e-05	1.5273	down	CDC14 cell division cycle 14 homolog A (S. cerevisiae)	AF064102	CDC14A	NM_003672|NM_033312|NM_033313	Hs.127411///Hs.127411///Hs.127411///Hs.127411///Hs.127411///Hs.127411///Hs.127411///Hs.127411
8034021	0.0145848	0.000314768	1.26411	up	cell division cycle 37 homolog (S. cerevisiae)	BC000083	CDC37	NM_007065	Hs.160958///Hs.160958///Hs.160958
7981525	0.0293019	0.00117864	1.26124	up	cell division cycle associated 4	AF322239	CDCA4	NM_017955|NM_145701	Hs.34045///Hs.34045///Hs.34045///Hs.34045///Hs.34045
8010021	0.0180408	0.000468193	1.08332	up	cyclin-dependent kinase 3	BC128406	CDK3	NM_001258	Hs.706766///Hs.706766///Hs.706766
8010012	0.00237702	3.61532e-06	1.30552	up	cyclin-dependent kinase 3 | hypothetical protein LOC100134934	BC047782	CDK3|LOC100134934	NM_001113324	Hs.706766///Hs.593566///Hs.593566///Hs.593566
8010017	0.0178722	0.000458559	1.14348	up	cyclin-dependent kinase 3 | hypothetical protein LOC100134934	BC047782	CDK3|LOC100134934	NM_001258|NM_001113324	Hs.706766///Hs.706766///Hs.593566///Hs.593566///Hs.593566
8008074	0.0293323	0.00118427	1.39346	up	CDK5 regulatory subunit associated protein 3	AF217982	CDK5RAP3	NM_176096	Hs.20157///Hs.20157///Hs.20157
7954029	0.00492288	2.94255e-05	1.42686	up	cyclin-dependent kinase inhibitor 1B (p27, Kip1)	BC001971	CDKN1B	NM_004064	Hs.238990///Hs.238990///Hs.238990///Hs.238990
8114185	0.0407474	0.00213564	1.16495	up	CDKN2A interacting protein N-terminal like	BC008293	CDKN2AIPNL	NM_080656	Hs.156506///Hs.156506///Hs.156506///Hs.156506
8060772	0.0368716	0.00178945	1.20369	down	CDP-diacylglycerol synthase (phosphatidate cytidylyltransferase) 2	BC025751	CDS2	NM_003818	Hs.472027///Hs.472027///Hs.472027///Hs.472027
8158987	0.0476479	0.00277582	1.19478	down	carboxyl ester lipase pseudogene	L14813	CELP	NR_001275	Hs.654361///Hs.654361
7903908	0.0466088	0.00265223	1.36124	down	choline/ethanolamine phosphotransferase 1	AF068302	CEPT1	NM_006090|NM_001007794	Hs.363572///Hs.363572///Hs.363572///Hs.363572///Hs.363572
8139758	0.00205594	2.74515e-06	1.6852	up	coiled-coil-helix-coiled-coil-helix domain containing 2	BC100275	CHCHD2	NM_016139	Hs.389996///Hs.547257///Hs.389996///Hs.547257///Hs.389996///Hs.547257///Hs.389996///Hs.547257
8156058	0.0290035	0.00113624	1.10809	up	coiled-coil-helix-coiled-coil-helix domain containing 9		CHCHD9	NM_001010916	Hs.449436///Hs.449436
7925500	0.0243244	0.000802331	1.28995	down	choroideremia-like (Rab escort protein 2)	BC117360	CHML	NM_001821	Hs.654545///Hs.654545///Hs.654545
8003467	0.0417219	0.00222626	1.22661	up	chromatin modifying protein 1A	U58048	CHMP1A	NM_001083314|NM_002768	Hs.589427///Hs.589427///Hs.589427///Hs.589427///Hs.589427
8039796	0.0380103	0.00190253	1.40088	up	chromatin modifying protein 2A	BC002502	CHMP2A	NM_014453|NM_198426	Hs.12107///Hs.12107///Hs.12107///Hs.12107///Hs.12107
7978187	0.00205594	2.64875e-06	1.181	up	chromatin modifying protein 4A | magnesium-dependent phosphatase 1	BC113533|AK092821	CHMP4A|MDP-1	NM_014169|NM_138476	Hs.279761///Hs.220963///Hs.279761///Hs.279761///Hs.220963///Hs.279761///Hs.220963///Hs.220963
8061958	0.0203678	0.000582519	1.45033	up	chromatin modifying protein 4B	BC033859	CHMP4B	NM_176812	Hs.472471///Hs.472471///Hs.472471
8010550	0.0262862	0.000930441	1.17971	up	chromatin modifying protein 6	BC010108|CR457284	CHMP6	NM_024591	Hs.514560///Hs.514560///Hs.514560///Hs.514560
7950983	0.0231941	0.000731692	1.82123	down	cysteine and histidine-rich domain (CHORD)-containing 1	AK226099	CHORDC1	NM_012124	Hs.22857///Hs.22857///Hs.22857
8054297	0.0407474	0.00214094	1.15098	up	carbohydrate sulfotransferase 10	AF033827	CHST10	NM_004854	Hs.516370///Hs.516370///Hs.516370
8043585	0.0224297	0.000690558	1.17799	up	cytosolic iron-sulfur protein assembly 1 homolog (S. cerevisiae)	BC001395	CIAO1	NM_004804	Hs.12109///Hs.12109///Hs.12109
7991386	0.0334001	0.00151349	1.20047	up	calcium and integrin binding 1 (calmyrin)	BC000846	CIB1	NM_006384	Hs.135471///Hs.135471///Hs.135471
8024238	0.0231941	0.000730285	1.76294	up	cold inducible RNA binding protein	AF021336	CIRBP	NM_001280|NR_023312|NR_023313	Hs.634522///Hs.634522///Hs.634522///Hs.634522///Hs.634522
8086077	0.0245516	0.000811406	1.17852	down	cytoplasmic linker associated protein 2	AB014527	CLASP2	NM_015097	Hs.696092///Hs.696092///Hs.696092///Hs.696092///Hs.696092///Hs.696092///Hs.696092
8098291	0.0205162	0.000596659	1.4819	down	chloride channel 3	AB019542	CLCN3	NM_173872|NM_001829	Hs.481186///Hs.481186///Hs.481186///Hs.481186///Hs.481186
8125059	0.046749	0.0026739	1.32594	up	chloride intracellular channel 1	AF034607	CLIC1	NM_001288	Hs.414565///Hs.414565///Hs.414565///Hs.414565///Hs.414565///Hs.414565///Hs.414565///Hs.414565///Hs.414565///Hs.414565///Hs.414565///Hs.414565///Hs.414565///Hs.414565
8178598	0.0353868	0.00166357	1.36128	up	chloride intracellular channel 1	U93205	CLIC1	NM_001288	Hs.414565///Hs.414565///Hs.414565///Hs.414565///Hs.414565///Hs.414565///Hs.414565///Hs.414565///Hs.414565///Hs.414565///Hs.414565///Hs.414565///Hs.414565///Hs.414565
8116245	0.0250815	0.000854277	1.4031	down	CDC-like kinase 4	BC063116	CLK4
8115918	0.0161595	0.00038945	1.20858	up	clathrin, light chain (Lcb)	M20469	CLTB	NM_007097|NM_001834	Hs.484241///Hs.484241///Hs.484241///Hs.484241///Hs.484241
7954407	0.0436277	0.0023742	1.20409	up	cytidine monophosphate N-acetylneuraminic acid synthetase	BC016609	CMAS	NM_018686	Hs.311346///Hs.311346///Hs.311346
8093957	0.00998452	0.000147258	1.20446	up	cappuccino homolog (mouse)	BC067815	CNO	NM_018366	Hs.7570///Hs.7570///Hs.7570
8143088	0.0192304	0.000529131	1.22398	down	CCR4-NOT transcription complex, subunit 4	U71267	CNOT4	NM_013316|NM_001008225	Hs.490224///Hs.490224///Hs.490224///Hs.490224///Hs.490224///Hs.490224///Hs.490224
7964076	0.041232	0.00218808	1.30508	up	canopy 2 homolog (zebrafish)	AY359102	CNPY2	NM_014255	Hs.8752///Hs.8752///Hs.8752
8165665	0.0429407	0.00232297	1.18882	down	cytochrome c oxidase II	X15759	COX2	NC_001807
8043718	0.00645588	6.16303e-05	1.2391	up	cytochrome c oxidase subunit Vb	BC006229	COX5B	NM_001862	Hs.1342///Hs.1342///Hs.1342
7959153	0.0148511	0.000330603	1.48505	up	cytochrome c oxidase subunit VIa polypeptide 1 | cytochrome c oxidase subunit VIa polypeptide 1 pseudogene 2	X15341	COX6A1|RP3-405J24.3	NM_004373	Hs.497118///Hs.497118///Hs.497118
8119153	0.00983854	0.000141477	1.47173	up	cytochrome c oxidase subunit VIa polypeptide 1 | cytochrome c oxidase subunit VIa polypeptide 1 pseudogene 2	X15341	COX6A1|RP3-405J24.3	NM_004373	Hs.497118///Hs.497118///Hs.497118
7940835	0.0150249	0.000337241	1.24701	up	cytochrome c oxidase subunit 8A (ubiquitous)	BC063025	COX8A	NM_004074	Hs.433901///Hs.433901///Hs.433901
8110055	0.0104148	0.000166564	1.33182	down	cytoplasmic polyadenylation element binding protein 4	BX538213	CPEB4	NM_030627	Hs.127126///Hs.127126///Hs.127126///Hs.127126///Hs.127126
8077572	0.025242	0.000863232	1.04389	up	copine family member IX	BC035735	CPNE9	NM_153635	Hs.121335///Hs.121335///Hs.121335///Hs.121335///Hs.121335
7911486	0.0266243	0.000954589	1.16326	up	cleavage and polyadenylation specific factor 3-like	BC007978|CR533557	CPSF3L	NM_017871	Hs.6449///Hs.6449///Hs.6449///Hs.6449///Hs.6449
8155096	0.0218765	0.000658401	1.31017	up	cAMP responsive element binding protein 3	AF211848	CREB3	NM_006368	Hs.522110///Hs.522110///Hs.522110///Hs.522110
7986049	0.0161255	0.000384984	1.32148	down	CREB regulated transcription coactivator 3	AK090443	CRTC3	NM_022769|NM_001042574	Hs.567572///Hs.567572///Hs.567572///Hs.567572
8072009	0.0444794	0.00245388	1.22073	up	crystallin, beta B2 pseudogene 1	BC047380|BC037884|BC004918	CRYBB2P1		Hs.571835///Hs.571835
8024358	0.012643	0.000245902	1.24137	up	casein kinase 1, gamma 2	BC018693	CSNK1G2	NM_001319	Hs.651905///Hs.651905///Hs.651905///Hs.651905
8067279	0.0466348	0.00265662	1.52353	up	cathepsin Z	AF073890	CTSZ	NM_001336	Hs.252549///Hs.252549///Hs.252549///Hs.252549
8170393	0.00927076	0.000126647	1.17223	up	chromosome X open reading frame 40A	AK055235	CXorf40A	NM_178124	Hs.654738///Hs.654738///Hs.654738///Hs.654738
8175642	0.0144965	0.000310014	1.29813	up	chromosome X open reading frame 40B | chromosome X open reading frame 40A	L43578	CXorf40B|CXorf40A	NM_001013845	Hs.545950///Hs.545950///Hs.654738///Hs.545950///Hs.654738///Hs.545950///Hs.654738///Hs.545950///Hs.545950
8003322	0.0436277	0.00237652	1.35379	up	cytochrome b-245, alpha polypeptide	AK097127	CYBA	NM_000101	Hs.513803///Hs.513803///Hs.513803
8148728	0.0490721	0.00292212	1.18597	up	cytochrome c-1	BC020566	CYC1	NM_001916	Hs.289271///Hs.289271///Hs.289271
7969050	0.00985832	0.000143124	1.62131	down	cysteinyl leukotriene receptor 2	AB038269	CYSLTR2	NM_020377	Hs.253706///Hs.614318///Hs.253706///Hs.614318///Hs.253706///Hs.614318
7916568	0.00540322	3.68566e-05	1.2721	down	disabled homolog 1 (Drosophila)	AF263547	DAB1
7977775	0.00923336	0.00012336	1.40977	down	defender against cell death 1	BC009798	DAD1	NM_001344	Hs.82890///Hs.82890///Hs.82890
8032718	0.00599739	4.82758e-05	1.25032	up	death-associated protein kinase 3	AK027590	DAPK3	NM_001348	Hs.631844///Hs.631844///Hs.631844
8132539	0.0271761	0.000996789	1.31961	up	drebrin-like	AF218020	DBNL	NM_014063|NM_001014436|NM_001122956	Hs.436500///Hs.436500///Hs.436500///Hs.436500///Hs.436500///Hs.436500
7998762	0.00558051	3.83903e-05	1.21973	up	dodecenoyl-Coenzyme A delta isomerase (3,2 trans-enoyl-Coenzyme A isomerase)	AK291127	DCI	NM_001919	Hs.403436///Hs.403436///Hs.403436
7904131	0.0154784	0.000357407	1.24457	down	DNA cross-link repair 1B (PSO2 homolog, S. cerevisiae)	BC029687	DCLRE1B	NM_022836	Hs.591412///Hs.591412///Hs.591412
8125048	0.00857025	0.000104768	1.20971	up	dimethylarginine dimethylaminohydrolase 2	AF087894	DDAH2	NM_013974	Hs.247362///Hs.247362///Hs.247362///Hs.247362///Hs.247362///Hs.247362///Hs.247362///Hs.247362///Hs.247362///Hs.247362///Hs.247362
8178590	0.010142	0.000154496	1.21063	up	dimethylarginine dimethylaminohydrolase 2	AF087894	DDAH2	NM_013974	Hs.247362///Hs.247362///Hs.247362///Hs.247362///Hs.247362///Hs.247362///Hs.247362///Hs.247362///Hs.247362///Hs.247362///Hs.247362
8179819	0.0115676	0.000205792	1.2096	up	dimethylarginine dimethylaminohydrolase 2	AF087894	DDAH2	NM_013974	Hs.247362///Hs.247362///Hs.247362///Hs.247362///Hs.247362///Hs.247362///Hs.247362///Hs.247362///Hs.247362///Hs.247362///Hs.247362
7928308	0.0319953	0.00139648	2.02546	up	DNA-damage-inducible transcript 4	BC007714	DDIT4	NM_019058	Hs.523012///Hs.523012///Hs.523012
7913256	0.00915953	0.000120952	1.34977	up	dolichyl-diphosphooligosaccharide-protein glycosyltransferase	BC002594	DDOST	NM_005216	Hs.523145///Hs.523145///Hs.523145
7997048	0.0317545	0.00136071	1.1345	up	DEAD (Asp-Glu-Ala-As) box polypeptide 19B	BC003626	DDX19B	NM_007242|NM_001014451|NM_001014449	Hs.221761///Hs.221761///Hs.221761///Hs.221761///Hs.221761///Hs.221761///Hs.221761
8063315	0.0121384	0.000229934	1.29511	up	DEAD (Asp-Glu-Ala-Asp) box polypeptide 27	AY044431	DDX27	NM_017895	Hs.65234///Hs.65234///Hs.65234
8118932	0.0475483	0.0027593	1.2205	up	differentially expressed in FDCP 6 homolog (mouse)	AY241694	DEF6	NM_022047	Hs.15476///Hs.15476///Hs.15476///Hs.15476
8060325	0.00645588	6.18435e-05	1.16473	down	defensin, beta 32	AY358708	DEFB132	NM_207469	Hs.516819///Hs.516819///Hs.516819
7989849	0.0127297	0.000248761	1.41379	down	DENN/MADD domain containing 4A	AF534403	DENND4A	NM_005848	Hs.654567///Hs.654567///Hs.654567
8042801	0.0109531	0.000183177	1.14629	up	deoxyguanosine kinase	U41668	DGUOK	NM_080916|NM_080918	Hs.469022///Hs.469022///Hs.469022///Hs.469022///Hs.469022///Hs.469022///Hs.469022
8034454	0.00567778	4.31684e-05	1.26828	up	deoxyhypusine synthase	BC014016	DHPS	NM_001930|NM_013406|NM_013407	Hs.79064///Hs.79064///Hs.79064///Hs.79064///Hs.79064///Hs.79064///Hs.79064
7979473	0.0473108	0.00273874	1.22187	up	dehydrogenase/reductase (SDR family) member 7	BC007337	DHRS7	NM_016029	Hs.59719///Hs.59719///Hs.59719///Hs.59719
7981111	0.0345266	0.00159927	1.27612	down	dicer 1, ribonuclease type III	AB028449|AJ132261	DICER1	NM_177438|NM_030621	Hs.87889///Hs.87889///Hs.87889///Hs.87889///Hs.87889///Hs.87889
8097811	0.00205594	2.79242e-06	1.18677	down		AL137273	DKFZP434I0714		Hs.142307///Hs.142307
7912194	0.0346777	0.00161585	1.28377	up	hypothetical LOC54744	BC104430|BC104431|BC113958	DKFZp566H0824		Hs.662784///Hs.662784///Hs.662784
8126556	0.0497987	0.00299604	1.11421	down	delta-like 2 homolog (Drosophila)	AK055380	DLK2	NM_023932|NM_206539	Hs.337251///Hs.337251///Hs.337251///Hs.337251///Hs.337251///Hs.337251///Hs.337251
7900962	0.0484934	0.0028586	1.11679	up	DNA methyltransferase 1 associated protein 1	BC008053	DMAP1	NM_019100|NM_001034023|NM_001034024	Hs.8008///Hs.8008///Hs.8008///Hs.8008///Hs.8008///Hs.8008///Hs.8008///Hs.8008///Hs.8008
8133914	0.0154623	0.000356323	1.26192	down	cyclin D binding myb-like transcription factor 1	AF202145	DMTF1	NM_021145	Hs.654981///Hs.654981///Hs.654981///Hs.654981///Hs.654981
7963935	0.0258848	0.000904302	1.27267	up	DnaJ (Hsp40) homolog, subfamily C, member 14	AY188447	DNAJC14	NM_032364	Hs.709320///Hs.709320///Hs.709320///Hs.709320///Hs.709320
7898192	0.0230967	0.000723936	1.25395	down	DnaJ (Hsp40) homolog, subfamily C, member 16	AL833299	DNAJC16	NM_015291	Hs.655410///Hs.655410///Hs.655410///Hs.655410///Hs.655410
8064976	0.0189995	0.000520881	1.13301	up	DnaJ (Hsp40) homolog, subfamily C, member 9	AF327347	DNAJC9	NM_015190	Hs.654694///Hs.654694
8034565	0.00492288	2.86635e-05	1.29926	up	deoxyribonuclease II, lysosomal	AF060222	DNASE2	NM_001375	Hs.118243///Hs.118243///Hs.118243
7954752	0.0456265	0.00255176	1.12201	down	dynamin 1-like	AF000430	DNM1L	NM_012062|NM_012063|NM_005690	Hs.556296///Hs.556296///Hs.556296///Hs.556296///Hs.556296///Hs.556296///Hs.556296///Hs.556296
8063028	0.0161595	0.000387252	1.40345	up	deoxynucleotidyltransferase, terminal, interacting protein 1	AB035676	DNTTIP1	NM_052951	Hs.472852///Hs.472852///Hs.472852///Hs.472852///Hs.472852
8042917	0.0404592	0.00210988	1.19663	up	docking protein 1, 62kDa (downstream of tyrosine kinase 1)	AK055944	DOK1	NM_001381	Hs.103854///Hs.103854///Hs.103854///Hs.103854
8165438	0.0128353	0.000254513	1.29513	up	dipeptidyl-peptidase 7	BC011907	DPP7	NM_013379	Hs.37916///Hs.37916///Hs.37916
8138977	0.0295123	0.00120738	1.25116	down	dpy-19-like 1 (C. elegans)	DQ287932	DPY19L1	NM_015283	Hs.408623///Hs.408623///Hs.408623
7941460	0.00284818	5.90718e-06	1.63169	up	DR1-associated protein 1 (negative cofactor 2 alpha)	BC010025	DRAP1	NM_006442	Hs.356742///Hs.356742///Hs.356742///Hs.356742
8005313	0.0416185	0.0022174	1.12223	up	developmentally regulated GTP binding protein 2	BC000493	DRG2	NM_001388	Hs.78582///Hs.78582///Hs.78582///Hs.78582
8066074	0.0306544	0.00127288	1.15235	up		BC026011	DSN1	NM_024918	Hs.632268///Hs.632268///Hs.632268///Hs.632268///Hs.632268///Hs.632268///Hs.632268
8061211	0.0111128	0.000191043	1.14305	up	D-tyrosyl-tRNA deacylase 1 homolog (S. cerevisiae)	BC045167	DTD1	NM_080820	Hs.659442///Hs.659442///Hs.659442
8046340	0.0186891	0.000503524	1.25182	down	dynein, cytoplasmic 1, intermediate chain 2	AB209014	DYNC1I2	NM_001378	Hs.546250///Hs.546250///Hs.546250///Hs.546250///Hs.546250///Hs.546250
8068551	0.0104148	0.000165084	1.17393	down	dual-specificity tyrosine-(Y)-phosphorylation regulated kinase 1A	AF108830	DYRK1A	NM_101395|NM_130437|NM_001396|NM_130436|NM_130438	Hs.368240///Hs.712677///Hs.368240///Hs.712677///Hs.368240///Hs.712677///Hs.368240///Hs.712677///Hs.368240///Hs.712677///Hs.368240///Hs.712677///Hs.368240///Hs.712677///Hs.368240///Hs.712677///Hs.368240///Hs.712677///Hs.368240///Hs.712677///Hs.368240///Hs.712677
7937217	0.00558051	4.04789e-05	1.34465	up	enoyl Coenzyme A hydratase, short chain, 1, mitochondrial	BC008906	ECHS1	NM_004092	Hs.76394///Hs.76394///Hs.76394
8165309	0.0100395	0.000149919	1.45708	up	endothelial differentiation-related factor 1	BC015500	EDF1	NM_003792|NM_153200	Hs.174050///Hs.174050///Hs.174050///Hs.174050///Hs.174050
8153449	0.00131853	1.03309e-06	1.38168	up	eukaryotic translation elongation factor 1 delta (guanine nucleotide exchange protein)	AK225040	EEF1D	NM_032378|NM_001960	Hs.333388///Hs.333388///Hs.333388///Hs.333388///Hs.333388///Hs.333388///Hs.333388
7948679	0.0247212	0.000823773	1.20745	up	eukaryotic translation elongation factor 1 gamma | terminal uridylyl transferase 1, U6 snRNA-specific	BT006677	EEF1G|TUT1	NM_001404	Hs.144835///Hs.144835///Hs.144835///Hs.256184///Hs.144835
8032730	0.0127509	0.000251526	1.37229	up	eukaryotic translation elongation factor 2	BC126259	EEF2	NM_001961	Hs.515070///Hs.515070///Hs.515070
7960365	0.0496607	0.00298006	1.2468	down	EF-hand calcium binding domain 4B	AK091124	EFCAB4B
8028940	0.0166939	0.000411478	1.15007	up	egl nine homolog 2 (C. elegans)	AK098182	EGLN2	NM_080732|NM_053046	Hs.515417///Hs.515417///Hs.515417///Hs.515417
7975760	0.0185218	0.000495121	1.14511	down	eukaryotic translation initiation factor 2B, subunit 2 beta, 39kDa	BC003165	EIF2B2	NM_014239	Hs.409137///Hs.409137///Hs.409137
8131111	0.00998353	0.000146132	1.23027	up	eukaryotic translation initiation factor 3, subunit B	U78525	EIF3B	NM_001037283|NM_003751	Hs.371001///Hs.371001///Hs.371001///Hs.371001///Hs.371001///Hs.371001
8075798	0.0378318	0.00187965	1.22608	up	eukaryotic translation initiation factor 3, subunit D	BC014912	EIF3D	NM_003753	Hs.55682///Hs.55682///Hs.55682///Hs.55682
7899737	0.0355253	0.00168403	1.35174	up	eukaryotic translation initiation factor 3, subunit I	BC003140	EIF3I	NM_003757	Hs.530096///Hs.530096///Hs.530096
8028514	0.00431537	1.86959e-05	1.37845	up	eukaryotic translation initiation factor 3, subunit K	AY245432	EIF3K	NM_013234	Hs.314359///Hs.314359///Hs.314359
8133434	0.00441403	2.13876e-05	1.41374	up	eukaryotic translation initiation factor 4H	BC021214	EIF4H	NM_022170|NM_031992	Hs.520943///Hs.520943///Hs.520943///Hs.520943///Hs.520943
8138773	0.00329187	9.68551e-06	1.43814	up	eukaryotic translation initiation factor 4H	BC021214	EIF4H	NM_022170|NM_031992	Hs.520943///Hs.520943///Hs.520943///Hs.520943///Hs.520943
8065868	0.0034488	1.07391e-05	1.3693	up	eukaryotic translation initiation factor 6	BC001119	EIF6	NM_002212|NM_181468|NM_181466	Hs.654848///Hs.654848///Hs.654848///Hs.654848///Hs.654848///Hs.654848///Hs.654848///Hs.654848
8035477	0.0146285	0.000317865	1.19205	up	elongation factor RNA polymerase II	BC049195	ELL	NM_006532	Hs.515260///Hs.515260///Hs.515260///Hs.515260
8127145	0.0121384	0.000226592	1.24939	down	ELOVL family member 5, elongation of long chain fatty acids (FEN1/Elo2, SUR4/Elo3-like, yeast)	AF338241	ELOVL5	NM_021814	Hs.520189///Hs.520189///Hs.520189///Hs.520189
8170850	0.038085	0.00190978	1.45123	up	emerin (Emery-Dreifuss muscular dystrophy)	BC000738	EMD	NM_000117	Hs.522823///Hs.522823///Hs.522823///Hs.522823
8037621	0.0497987	0.0029992	1.20149	up	echinoderm microtubule associated protein like 2	AF103939	EML2	NM_012155	Hs.24178///Hs.24178///Hs.24178///Hs.24178
7912198	0.0265784	0.000948134	1.40611	up	enolase 1, (alpha)	BC011130	ENO1	NM_001428	Hs.517145///Hs.517145///Hs.517145
8096081	0.0145158	0.000311097	1.19231	down	enolase-phosphatase 1	BC065815	ENOPH1	NM_021204	Hs.18442///Hs.18442///Hs.18442///Hs.18442
8152522	0.0300477	0.00124024	1.35534	down	ectonucleotide pyrophosphatase/phosphodiesterase 2 (autotaxin)	L35594	ENPP2	NM_006209|NM_001040092	Hs.190977///Hs.190977///Hs.190977///Hs.190977///Hs.190977
8105681	0.042284	0.00226627	1.21014	down	erbb2 interacting protein	AF263744	ERBB2IP	NM_018695|NM_001006600	Hs.591774///Hs.591774///Hs.591774///Hs.591774///Hs.591774///Hs.591774///Hs.591774///Hs.591774///Hs.591774
7958819	0.0392376	0.00200194	1.3272	up	endoplasmic reticulum protein 29	BC101495	ERP29	NM_006817|NM_001034025	Hs.75841///Hs.75841///Hs.75841///Hs.75841///Hs.75841
7940989	0.046733	0.0026703	1.1326	up	estrogen-related receptor alpha	BC063795	ESRRA	NM_004451	Hs.110849///Hs.110849///Hs.110849///Hs.110849
8038792	0.00642325	5.77592e-05	1.13407	up	electron-transfer-flavoprotein, beta polypeptide	AL833205	ETFB	NM_001985|NM_001014763	Hs.654553///Hs.654553///Hs.654553///Hs.654553///Hs.654553
8095333	0.0261416	0.000914479	1.22826	down	exocyst complex component 5	BC041126	EXOC5
8158714	0.0429407	0.00232743	1.29294	up	exosome component 2	BC000747	EXOSC2	NM_014285	Hs.654643///Hs.654643///Hs.654643///Hs.654643///Hs.654643///Hs.654643
8054045	0.0251481	0.000858862	1.17699	up	fumarylacetoacetate hydrolase domain containing 2B | fumarylacetoacetate hydrolase domain containing 2A | fumarylacetoacetate hydrolase domain containing 2 pseudogene	BC064511|BC110911	FAHD2B|FAHD2A|LOC729234	NM_199336|NR_003698	Hs.567723///Hs.567723///Hs.546387///Hs.567723///Hs.546387
7924230	0.0118445	0.000215632	1.25625	up	family with sequence similarity 108, member A1 | family with sequence similarity 108, member A2 | family with sequence similarity 108, member A3	AK289533|BC000158	FAM108A1|FAM108A2|FAM108A3		Hs.465542///Hs.653679///Hs.465542///Hs.653679///Hs.465542///Hs.653679///Hs.465542///Hs.653679///Hs.465542///Hs.653679
8074842	0.00558051	4.16667e-05	1.30537	up	family with sequence similarity 108, member A1 | family with sequence similarity 108, member A2 | family with sequence similarity 108, member A3	BC094816	FAM108A1|FAM108A2|FAM108A3		Hs.465542///Hs.653679///Hs.465542///Hs.653679///Hs.465542///Hs.653679///Hs.465542///Hs.653679
7904869	0.00723532	7.51514e-05	1.29361	up	family with sequence similarity 108, member A1 | family with sequence similarity 108, member A3 | family with sequence similarity 108, member A2	AK289533|BC000158	FAM108A1|FAM108A3|FAM108A2		Hs.465542///Hs.653679///Hs.465542///Hs.653679///Hs.465542///Hs.653679///Hs.465542///Hs.653679///Hs.465542///Hs.653679
7904948	0.00767723	8.45674e-05	1.29212	up	family with sequence similarity 108, member A1 | family with sequence similarity 108, member A3 | family with sequence similarity 108, member A2	AK289533|BC000158	FAM108A1|FAM108A3|FAM108A2		Hs.465542///Hs.653679///Hs.465542///Hs.653679///Hs.465542///Hs.653679///Hs.465542///Hs.653679///Hs.465542///Hs.653679
8155696	0.02777	0.00105051	1.24718	down	family with sequence similarity 122A	BC013062	FAM122A	NM_138333	Hs.655572///Hs.655572///Hs.655572
8175269	0.0204491	0.000586771	1.17871	down	family with sequence similarity 122B	BC110846	FAM122B	NM_145284	Hs.404706///Hs.404706///Hs.404706///Hs.404706///Hs.404706///Hs.404706///Hs.404706///Hs.404706
7981046	0.0219962	0.000664582	1.23403	up	family with sequence similarity 14, member A	AF208232	FAM14A	NM_032036	Hs.94695///Hs.94695///Hs.94695
8026541	0.0248549	0.000833957	1.24646	up	family with sequence similarity 32, member A	AF151902	FAM32A		Hs.631614///Hs.631614
7936884	0.0429407	0.00231988	1.26863	up	family with sequence similarity 53, member B	AK127343	FAM53B	NM_014661	Hs.129195///Hs.129195///Hs.129195///Hs.129195///Hs.129195
7941769	0.0248752	0.000836962	1.17178	down	F-box and leucine-rich repeat protein 11	BC064360	FBXL11	NM_012308	Hs.124147///Hs.124147///Hs.124147///Hs.124147
8161229	0.0484681	0.002849	1.20916	up	F-box protein 10 | chromosome 9 open reading frame 105 | Src homology 2 domain containing adaptor protein B	BC125125|BC029423|BC094765	FBXO10|C9orf105|SHB	NM_012166|NM_001001790	Hs.709527///Hs.130774///Hs.709527///Hs.130774///Hs.709527///Hs.130774///Hs.130774///Hs.521482
7923942	0.033873	0.00155338	1.08058	down	Fc receptor, IgA, IgM, high affinity	BC109263	FCAMR	NM_001122980|NM_001122979|NM_032029	Hs.145519///Hs.145519///Hs.145519///Hs.145519///Hs.145519///Hs.145519///Hs.145519///Hs.145519
7905986	0.0162147	0.000392345	1.35341	up	farnesyl diphosphate synthase (farnesyl pyrophosphate synthetase, dimethylallyltranstransferase, geranyltranstransferase)	D14697	FDPS	NM_002004	Hs.335918///Hs.335918///Hs.335918///Hs.335918
8140420	0.00329187	9.75696e-06	1.19902	up	MGC44478	BC050292	FDPSL2A	NR_003262	Hs.609978///Hs.609978
8140443	0.00401017	1.55254e-05	1.24068	up	MGC44478		FDPSL2A	NR_003262
7940561	0.0205498	0.000600135	1.2448	up	flap structure-specific endonuclease 1	BC000323	FEN1	NM_004111	Hs.409065///Hs.409065///Hs.409065
8141717	0.0170622	0.000422289	1.16096	up	fission 1 (mitochondrial outer membrane) homolog (S. cerevisiae)	AF151893	FIS1	NM_016068	Hs.423968///Hs.423968///Hs.423968
8064432	0.0239825	0.000777487	1.32573	down	FK506 binding protein 1A, 12kDa	BC001925	FKBP1A	NM_000801|NM_054014	Hs.471933///Hs.471933///Hs.471933///Hs.471933///Hs.471933///Hs.471933///Hs.471933
7940914	0.0355605	0.0016994	1.47095	up	FK506 binding protein 2, 13kDa	BC091475	FKBP2	NM_004470|NM_057092	Hs.227729///Hs.227729///Hs.227729///Hs.227729///Hs.227729
8105144	0.0175456	0.000446384	1.27864	down		AK001108	FLJ10246
8019494	0.0159921	0.00037664	1.15107	up		BC009297|BC023602|BC008897	FLJ22222		Hs.567578///Hs.567578///Hs.567578///Hs.567578///Hs.567578
8010499	0.0104148	0.000165848	1.1718	up		BC064545|BC045824|BC037889|BX647411	FLJ35220	NM_173627	Hs.389678///Hs.389678///Hs.389678///Hs.389678///Hs.389678///Hs.389678///Hs.389678///Hs.389678///Hs.389678
8005444	0.017844	0.000455619	1.2142	down		AK093253	FLJ35934
7985472	0.0243244	0.000802706	1.17443	up	golgi autoantigen, golgin subfamily a-like pseudogene | hypothetical protein LOC440295 | hypothetical LOC642346	BC041854	FLJ40113|LOC440295|LOC642346	NR_003246	Hs.498345///Hs.534573///Hs.534900///Hs.657339///Hs.672614
7985562	0.0134992	0.000276608	1.18337	up	golgi autoantigen, golgin subfamily a-like pseudogene | hypothetical protein LOC440295 | hypothetical LOC642346 | similar to golgi autoantigen, golgin subfamily a-like	BC041854	FLJ40113|LOC440295|LOC642346|LOC728636	NR_003246|NM_198181|XM_001732819	Hs.498345///Hs.534573///Hs.534900///Hs.657339///Hs.657339///Hs.672614///Hs.657339///Hs.657339///Hs.657339
8159732	0.0344305	0.00159005	1.27371	down	hypothetical LOC643210	AK127990	FLJ40292		Hs.664000///Hs.712205
8117861	0.0482615	0.00282046	1.14606	up		BC139904|BC141846|AK127349	FLJ45422
8010832	0.0355253	0.00168355	1.22587	up	fructosamine-3-kinase-related protein	AY360465	FN3KRP	NM_024619	Hs.31431///Hs.31431///Hs.31431
7915408	0.0121384	0.000228129	1.18016	down	forkhead box J3	BC152441	FOXJ3	NM_014947	Hs.26023///Hs.26023///Hs.26023///Hs.26023///Hs.26023///Hs.26023
8041902	0.0270895	0.000985707	1.3776	down	forkhead box N2	BC063305	FOXN2	NM_002158	Hs.468478///Hs.468478///Hs.468478///Hs.468478
8168205	0.0306544	0.00127712	1.26721	up	forkhead box O4	BC106761	FOXO4	NM_005938	Hs.584654///Hs.584654///Hs.584654///Hs.584654
7945071	0.0294252	0.00119678	1.17976	up	FAD-dependent oxidoreductase domain containing 1	AF103801	FOXRED1	NM_017547	Hs.705405///Hs.705405///Hs.705405
8158123	0.0161255	0.000384102	1.18713	up	folylpolyglutamate synthase	BC064393	FPGS	NM_004957|NM_001018078	Hs.335084///Hs.335084///Hs.335084///Hs.335084///Hs.335084///Hs.335084///Hs.335084///Hs.335084///Hs.335084
7941260	0.0217984	0.000654027	1.18825	up	FERM domain containing 8	BC044658	FRMD8	NM_031904	Hs.578433///Hs.578433///Hs.578433///Hs.578433
8167270	0.0144695	0.000305696	1.15106	up	FtsJ homolog 1 (E. coli)	AF063015	FTSJ1	NM_177439|NM_012280|NM_177434	Hs.23170///Hs.23170///Hs.23170///Hs.23170///Hs.23170///Hs.23170///Hs.23170
7995069	0.0233038	0.000738952	1.40201	up	fusion (involved in t(12;16) in malignant liposarcoma)	BC026062	FUS	NM_004960	Hs.513522///Hs.513522///Hs.513522
8038443	0.026236	0.000925037	1.15313	up	fuzzy homolog (Drosophila)	BC016793	FUZ	NM_025129	Hs.288800///Hs.288800///Hs.288800///Hs.288800
8012226	0.00986768	0.000143715	1.14303	up	fragile X mental retardation, autosomal homolog 2	BC020090	FXR2	NM_004860	Hs.52788///Hs.52788///Hs.52788
8111739	0.0370332	0.00181159	1.3733	down		BC117449	FYB	NM_001465|NM_199335	Hs.370503///Hs.370503///Hs.370503
8024637	0.00957871	0.000136203	1.26037	up	fizzy/cell division cycle 20 related 1 (Drosophila)	AF083810	FZR1	NM_016263	Hs.413133///Hs.413133///Hs.413133///Hs.413133///Hs.413133
8175666	0.00798754	8.94581e-05	1.06669	down	gamma-aminobutyric acid (GABA) A receptor, epsilon	BC026337	GABRE	NM_021990|NM_021984|NM_004961|NM_021987	Hs.22785///Hs.22785///Hs.22785///Hs.22785///Hs.22785///Hs.22785///Hs.22785///Hs.22785///Hs.22785
8041542	0.016531	0.000403046	1.26025	up	galactose mutarotase (aldose 1-epimerase)	BC014916	GALM	NM_138801	Hs.435012///Hs.435012///Hs.435012///Hs.435012
7963313	0.028411	0.00109804	1.14055	up	UDP-N-acetyl-alpha-D-galactosamine:polypeptide N-acetylgalactosaminyltransferase 6 (GalNAc-T6)	BC035822	GALNT6	NM_007210	Hs.505575///Hs.505575///Hs.505575
8157858	0.00599739	4.83788e-05	1.25999	down	GTPase activating protein and VPS9 domains 1	BC114937	GAPVD1	NM_015635	Hs.495134///Hs.495134///Hs.495134///Hs.495134///Hs.495134///Hs.495134///Hs.495134///Hs.495134///Hs.495134///Hs.495134
8142740	0.00645588	6.06751e-05	1.24599	up	GRIP and coiled-coil domain containing 1	BC014100	GCC1	NM_024523	Hs.521168///Hs.521168///Hs.521168
8026090	0.0146969	0.000323106	1.17493	up	glutaryl-Coenzyme A dehydrogenase	AK290407	GCDH	NM_000159|NM_013976	Hs.532699///Hs.532699///Hs.532699///Hs.532699
8089478	0.00719919	7.29972e-05	1.58251	down	germinal center expressed transcript 2	AY212246	GCET2	NM_001008756|NM_152785	Hs.49614///Hs.49614///Hs.49614///Hs.49614
8053158	0.0312501	0.00131067	1.28981	up	glucosidase I	BC028337	GCS1	NM_006302	Hs.516119///Hs.516119///Hs.516119
8112622	0.0261656	0.000917799	1.23873	down	G elongation factor, mitochondrial 2	BC015712	GFM2	NM_032380|NM_170691|NM_170681	Hs.277154///Hs.277154///Hs.277154///Hs.277154///Hs.277154///Hs.277154
8029728	0.0284497	0.00110799	1.16995	up	gastric inhibitory polypeptide receptor	U39231	GIPR	NM_000164	Hs.658534///Hs.658534///Hs.658534
8029958	0.0201297	0.000563857	1.30266	up	glioma tumor suppressor candidate region gene 2	BC006311	GLTSCR2	NM_015710	Hs.421907///Hs.421907///Hs.421907///Hs.421907
8048595	0.00433006	1.89591e-05	1.18885	up	GDP-mannose pyrophosphorylase A	BC007456	GMPPA	NM_013335|NM_205847	Hs.27059///Hs.27059///Hs.27059///Hs.27059///Hs.27059///Hs.27059///Hs.27059///Hs.27059
7973660	0.0369311	0.00179508	1.23493	up	guanosine monophosphate reductase 2	BC003053	GMPR2	NM_016576|NM_001002000|NM_001002001|NM_001002002	Hs.368855///Hs.368855///Hs.368855///Hs.368855///Hs.368855///Hs.368855///Hs.368855///Hs.368855
8161906	0.0375555	0.0018538	1.47322	down	guanine nucleotide binding protein (G protein), q polypeptide	BC057777	GNAQ	NM_002072	Hs.269782///Hs.269782///Hs.269782
8116520	0.0166939	0.000411553	1.26471	up	guanine nucleotide binding protein (G protein), beta polypeptide 2-like 1	BC010119	GNB2L1	NM_006098	Hs.5662///Hs.5662///Hs.5662///Hs.5662
8164398	0.00558051	4.02734e-05	1.19913	up	golgi autoantigen, golgin subfamily a, 2	BC069268	GOLGA2	NM_004486	Hs.155827///Hs.155827///Hs.155827
7923628	0.00861888	0.000107652	1.0842	down	golgi transport 1 homolog A (S. cerevisiae)	BC058832	GOLT1A	NM_198447	Hs.532401///Hs.532401///Hs.532401
8039294	0.0435846	0.00236836	1.33995	down	glycoprotein VI (platelet)	AB043819	GP6	NM_001083899|NM_016363	Hs.661752///Hs.661752///Hs.661752///Hs.661752///Hs.661752
7924327	0.0329238	0.00147191	1.24406	down	G patch domain containing 2	AK001114	GPATCH2	NM_018040	Hs.420757///Hs.420757///Hs.420757///Hs.420757
7921076	0.0397236	0.00204321	1.16036	up	G patch domain containing 4	AK293026	GPATCH4	NM_182679|NM_015590	Hs.193832///Hs.193832///Hs.193832///Hs.193832///Hs.193832///Hs.193832
8016077	0.041232	0.00218655	1.15942	down	G patch domain containing 8	AB011125	GPATCH8	NM_001002909	Hs.463129///Hs.463129///Hs.463129
8045816	0.00998353	0.000146323	1.29968	down	glycerol-3-phosphate dehydrogenase 2 (mitochondrial)	AF311325	GPD2	NM_001083112|NM_000408	Hs.512382///Hs.512382///Hs.512382///Hs.512382
8172548	0.0224407	0.000693099	1.16645	up	G patch domain and KOW motifs	BC003148	GPKOW	NM_015698	Hs.503666///Hs.503666///Hs.503666///Hs.503666
7913978	0.0390944	0.00198922	1.16445	up	GPN-loop GTPase 2	AY358864|AY364261	GPN2	NM_018066	Hs.14333///Hs.14333///Hs.14333///Hs.14333///Hs.14333///Hs.14333
7981530	0.0161595	0.000388727	1.72414	up	G protein-coupled receptor 132	AF083955	GPR132	NM_013345	Hs.532504///Hs.532504///Hs.532504///Hs.532504
8099246	0.0245516	0.000812466	1.21802	up	GrpE-like 1, mitochondrial (E. coli)	BC024242	GRPEL1	NM_025196	Hs.443723///Hs.443723///Hs.443723
8148642	0.00998452	0.000147028	1.24025	up	gasdermin domain containing 1	BC008904	GSDMDC1	NM_024736	Hs.118983///Hs.118983///Hs.118983
8127094	0.0406649	0.00212724	1.06126	down	glutathione S-transferase A4	BC096817	GSTA4	NM_001512	Hs.485557///Hs.485557///Hs.485557///Hs.485557///Hs.485557
8033135	0.00284818	5.89944e-06	1.25958	up	general transcription factor IIF, polypeptide 1, 74kDa	BC000120	GTF2F1	NM_002096	Hs.68257///Hs.68257///Hs.68257///Hs.68257///Hs.68257
8057933	0.0487284	0.00289491	1.22584	down	general transcription factor IIIC, polypeptide 3, 102kDa	AF133123	GTF3C3	NM_012086	Hs.470996///Hs.470996///Hs.470996
7910241	0.00327093	8.40714e-06	1.45665	up	guanylate kinase 1	BC006249	GUK1	NM_000858	Hs.376933///Hs.376933///Hs.376933///Hs.376933///Hs.376933///Hs.376933///Hs.376933///Hs.376933///Hs.376933///Hs.376933///Hs.376933///Hs.376933///Hs.376933///Hs.376933///Hs.376933///Hs.376933///Hs.376933
8139859	0.0487058	0.00288683	1.2346	up	glucuronidase, beta	BC014142	GUSB	NM_000181	Hs.255230///Hs.255230///Hs.255230///Hs.255230
7978366	0.0486693	0.00287924	1.45768	up	granzyme B (granzyme 2, cytotoxic T-lymphocyte-associated serine esterase 1)	AY372494	GZMB	NM_004131	Hs.1051///Hs.1051///Hs.1051///Hs.1051///Hs.1051///Hs.1051
8139421	0.0160788	0.000380906	1.25403	up	H2A histone family, member V	BC004274	H2AFV	NM_012412|NM_201436|NM_201516|NM_138635|NM_201517	Hs.488189///Hs.488189///Hs.488189///Hs.488189///Hs.488189///Hs.488189///Hs.488189///Hs.488189///Hs.488189///Hs.488189///Hs.488189
8114628	0.0113106	0.000200179	1.29652	up	histidyl-tRNA synthetase	BC011807	HARS	NM_002109	Hs.528050///Hs.528050///Hs.528050
8051464	0.0429269	0.00231679	1.43891	down	HEAT repeat containing 5B	BX648805	HEATR5B	NM_019024	Hs.591564///Hs.591564///Hs.591564///Hs.591564
8017776	0.011142	0.000194434	1.40592	down	helicase with zinc finger	BC130582	HELZ	NM_014877	Hs.370140///Hs.370140///Hs.370140
8113879	0.0166253	0.000406112	1.51685	up	histidine triad nucleotide binding protein 1	AK054976	HINT1
8161147	0.0390309	0.001977	1.11355	up	histidine triad nucleotide binding protein 2	BC047737	HINT2	NM_032593	Hs.70573///Hs.70573///Hs.70573
7904137	0.00849485	0.000101715	1.59274	down	homeodomain interacting protein kinase 1	AB089957	HIPK1	NM_198268|NM_198269|NM_152696|NM_181358	Hs.532363///Hs.532363///Hs.532363///Hs.532363///Hs.532363///Hs.532363///Hs.532363///Hs.532363///Hs.532363///Hs.532363///Hs.532363///Hs.532363///Hs.532363
7939197	0.0234392	0.000747564	1.31794	down	homeodomain interacting protein kinase 3	AF305239	HIPK3	NM_005734|NM_001048200	Hs.201918///Hs.201918///Hs.201918///Hs.201918///Hs.201918
8124397	0.0127409	0.000250744	1.38601	up	histone cluster 1, H1c	AK290947	HIST1H1C	NM_005319	Hs.7644///Hs.7644///Hs.7644
8124430	0.0287159	0.00112365	1.47429	up	histone cluster 1, H1d	BC104874	HIST1H1D	NM_005320	Hs.136857///Hs.136857///Hs.136857
8117377	0.0101152	0.000152449	1.90522	up	histone cluster 1, H1e	BC096168	HIST1H1E	NM_005321	Hs.248133///Hs.248133///Hs.248133
8124391	0.0356196	0.00170571	1.11175	up	histone cluster 1, H2ab | histone cluster 1, H2ae	BC125140	HIST1H2AB|HIST1H2AE	NM_003513	Hs.248174///Hs.121017///Hs.248174///Hs.248174
8117408	0.020219	0.000575805	1.19319	up	histone cluster 1, H2ae | histone cluster 1, H2ab	BC093836	HIST1H2AE|HIST1H2AB	NM_021052	Hs.121017///Hs.121017///Hs.248174///Hs.121017
8117429	0.0148922	0.00033289	1.11103	up	histone cluster 1, H2bi | histone cluster 1, H2bg | histone cluster 1, H2bf | histone cluster 1, H2be | histone cluster 1, H2bc	BC101653	HIST1H2BI|HIST1H2BG|HIST1H2BF|HIST1H2BE|HIST1H2BC	NM_003525	Hs.553506///Hs.182137///Hs.534369///Hs.553506///Hs.591809///Hs.658713///Hs.553506
8068898	0.0199715	0.000555044	1.34918	up	histone cluster 1, H2bk | H2B histone family, member S	BC126339	HIST1H2BK|H2BFS		Hs.437275///Hs.689116///Hs.473961///Hs.473961///Hs.473961///Hs.473961
8117614	0.039376	0.00201444	1.10722	down	histone cluster 1, H2bo | histone cluster 1, H2bg | histone cluster 1, H2bf | histone cluster 1, H2be | histone cluster 1, H2bi | histone cluster 1, H2bc	BC106720	HIST1H2BO|HIST1H2BG|HIST1H2BF|HIST1H2BE|HIST1H2BI|HIST1H2BC	NM_003527	Hs.673856///Hs.182137///Hs.534369///Hs.553506///Hs.591809///Hs.658713///Hs.673856///Hs.673856
8117330	0.0420047	0.00224766	1.29318	up	histone cluster 1, H3a | histone cluster 1, H2bn | histone cluster 1, H3d | histone cluster 1, H3c | histone cluster 1, H3e | histone cluster 1, H3i | histone cluster 1, H3g | histone cluster 1, H3j | histone cluster 1, H3h | histone cluster 1, H3b | histone cluster 1, H3f	BC066245	HIST1H3A|HIST1H2BN|HIST1H3D|HIST1H3C|HIST1H3E|HIST1H3I|HIST1H3G|HIST1H3J|HIST1H3H|HIST1H3B|HIST1H3F	NM_003529	Hs.546315///Hs.132854///Hs.247813///Hs.247814///Hs.248176///Hs.443021///Hs.484990///Hs.532144///Hs.533292///Hs.546315///Hs.586261///Hs.591778///Hs.673851///Hs.546315
8124437	0.0291563	0.0011576	1.20271	up	histone cluster 1, H3f | histone cluster 1, H2bn | histone cluster 1, H3a | histone cluster 1, H3d | histone cluster 1, H3c | histone cluster 1, H3e | histone cluster 1, H3i | histone cluster 1, H3g | histone cluster 1, H3j | histone cluster 1, H3h | histone cluster 1, H3b	BC096131	HIST1H3F|HIST1H2BN|HIST1H3A|HIST1H3D|HIST1H3C|HIST1H3E|HIST1H3I|HIST1H3G|HIST1H3J|HIST1H3H|HIST1H3B	NM_021018	Hs.247814///Hs.132854///Hs.247813///Hs.247814///Hs.248176///Hs.443021///Hs.484990///Hs.532144///Hs.533292///Hs.546315///Hs.586261///Hs.591778///Hs.673851///Hs.247814
8117422	0.0468898	0.00269296	1.32871	up	histone cluster 1, H4f | histone cluster 4, H4 | histone cluster 2, H4b | histone cluster 1, H4i | histone cluster 1, H4a | histone cluster 1, H4d | histone cluster 1, H4k | histone cluster 1, H4j | histone cluster 1, H4c | histone cluster 1, H4h | histone cluster 1, H4b | histone cluster 1, H4e | histone cluster 1, H4l | histone cluster 2, H4a	BC093763	HIST1H4F|HIST4H4|HIST2H4B|HIST1H4I|HIST1H4A|HIST1H4D|HIST1H4K|HIST1H4J|HIST1H4C|HIST1H4H|HIST1H4B|HIST1H4E|HIST1H4L|HIST2H4A	NM_003540	Hs.247816///Hs.46423///Hs.55468///Hs.143080///Hs.247816///Hs.248172///Hs.248178///Hs.248179///Hs.278483///Hs.352191///Hs.528055///Hs.533295///Hs.591790///Hs.655235///Hs.662174///Hs.706635///Hs.247816
8124534	0.0221793	0.000678993	1.18288	up	histone cluster 1, H4l | histone cluster 4, H4 | histone cluster 2, H4b | histone cluster 1, H4i | histone cluster 1, H4a | histone cluster 1, H4d | histone cluster 1, H4f | histone cluster 1, H4k | histone cluster 1, H4j | histone cluster 1, H4c | histone cluster 1, H4h | histone cluster 1, H4b | histone cluster 1, H4e | histone cluster 2, H4a	BC069392	HIST1H4L|HIST4H4|HIST2H4B|HIST1H4I|HIST1H4A|HIST1H4D|HIST1H4F|HIST1H4K|HIST1H4J|HIST1H4C|HIST1H4H|HIST1H4B|HIST1H4E|HIST2H4A	NM_003546	Hs.533295///Hs.46423///Hs.55468///Hs.143080///Hs.247816///Hs.248172///Hs.248178///Hs.248179///Hs.278483///Hs.352191///Hs.528055///Hs.533295///Hs.591790///Hs.655235///Hs.662174///Hs.706635///Hs.533295
7905088	0.0126132	0.000244741	1.41606	up	histone cluster 2, H2ac | bolA homolog 1 (E. coli)	BC060324	HIST2H2AC|BOLA1	NM_003517	Hs.408067///Hs.408067///Hs.13880///Hs.408067
7919612	0.0476184	0.00276752	1.19127	up	histone cluster 2, H3d | histone cluster 2, H3c | histone cluster 2, H3a		HIST2H3D|HIST2H3C|HIST2H3A	NM_001123375	Hs.647745///Hs.706618///Hs.647745///Hs.706618
8179049	0.0369604	0.00180058	1.09663	up	major histocompatibility complex, class I, A | major histocompatibility complex, class I, B | major histocompatibility complex class I HLA-A29.1 | major histocompatibility complex, class I, J (pseudogene) | MHC class I polypeptide-related sequence A | major histocompatibility complex, class I, C | MHC class I polypeptide-related sequence B | major histocompatibility complex, class I, G | hypothet…	D32131|L36591|M23739|BC020891	HLA-A|HLA-B|HLA-A29.1|HLA-J|XXbac-BPG181B23.1|HLA-C|MICA|MICB|HLA-G|LOC100133382	NM_001080840	Hs.181244///Hs.77961///Hs.654404///Hs.703277///Hs.707171///Hs.181244///Hs.181244///Hs.77961///Hs.181244///Hs.449621///Hs.549053///Hs.654404///Hs.656020///Hs.703277///Hs.707171///Hs.512152
8179041	0.00492288	2.73161e-05	1.11273	up	major histocompatibility complex, class I, A | major histocompatibility complex, class I, H (pseudogene) | major histocompatibility complex class I HLA-A29.1 | MHC class I polypeptide-related sequence A | major histocompatibility complex, class I, B | major histocompatibility complex, class I, C | MHC class I polypeptide-related sequence B | hypothetical protein LOC100133382	D32129|AK090500|AF436093|AK130165	HLA-A|HLA-H|HLA-A29.1|XXbac-BPG181B23.1|HLA-B|HLA-C|MICA|MICB|LOC100133382	NM_002116|NR_001434|NM_001080840	Hs.181244///Hs.655226///Hs.181244///Hs.181244///Hs.181244///Hs.655226///Hs.181244///Hs.181244///Hs.181244///Hs.181244///Hs.181244///Hs.77961///Hs.181244///Hs.449621///Hs.549053///Hs.654404///Hs.656020///Hs.703277///Hs.707171///Hs.77961///Hs.181244///Hs.449621///Hs.549053///Hs.654404///Hs.656020///Hs.703277///Hs.707171///Hs.181244///Hs.655226///Hs.77961///Hs.654404///Hs.703277///Hs.707171///Hs.181…
8117800	0.025307	0.000873591	1.12296	up	major histocompatibility complex, class I, A | major histocompatibility complex, class I, H (pseudogene) | major histocompatibility complex, class I, B | major histocompatibility complex class I HLA-A29.1 | MHC class I polypeptide-related sequence A | major histocompatibility complex, class I, C | MHC class I polypeptide-related sequence B | hypothetical protein LOC100133382	D32129|U35431|AK130165|U83416	HLA-A|HLA-H|HLA-B|HLA-A29.1|XXbac-BPG181B23.1|HLA-C|MICA|MICB|LOC100133382	NM_002116|NR_001434|NM_001080840	Hs.181244///Hs.655226///Hs.181244///Hs.181244///Hs.181244///Hs.77961///Hs.654404///Hs.703277///Hs.707171///Hs.181244///Hs.181244///Hs.181244///Hs.181244///Hs.181244///Hs.77961///Hs.181244///Hs.449621///Hs.549053///Hs.654404///Hs.656020///Hs.703277///Hs.707171///Hs.77961///Hs.181244///Hs.449621///Hs.549053///Hs.654404///Hs.656020///Hs.703277///Hs.707171///Hs.655226///Hs.181244///Hs.181244///Hs.181…
8177732	0.0217984	0.000654938	1.11229	up	major histocompatibility complex, class I, A | major histocompatibility complex, class I, H (pseudogene) | major histocompatibility complex, class I, B | major histocompatibility complex class I HLA-A29.1 | MHC class I polypeptide-related sequence A | major histocompatibility complex, class I, C | MHC class I polypeptide-related sequence B | hypothetical protein LOC100133382	U03754|U35431|AK130165|M90684	HLA-A|HLA-H|HLA-B|HLA-A29.1|XXbac-BPG181B23.1|HLA-C|MICA|MICB|LOC100133382	NM_002116|NR_001434|NM_001080840	Hs.181244///Hs.655226///Hs.181244///Hs.181244///Hs.181244///Hs.77961///Hs.654404///Hs.703277///Hs.707171///Hs.77961///Hs.654404///Hs.703277///Hs.707171///Hs.181244///Hs.181244///Hs.77961///Hs.181244///Hs.449621///Hs.549053///Hs.654404///Hs.656020///Hs.703277///Hs.707171///Hs.181244///Hs.181244///Hs.181244///Hs.77961///Hs.181244///Hs.449621///Hs.549053///Hs.654404///Hs.656020///Hs.703277///Hs.7071…
8178489	0.0316657	0.00134269	1.15304	up	major histocompatibility complex, class I, C | MHC class I polypeptide-related sequence A | major histocompatibility complex, class I, B | MHC class I polypeptide-related sequence B	BC033293|BC091497|BC013187	HLA-C|XXbac-BPG181B23.1|HLA-B|MICA|MICB	NM_002117|NM_005514	Hs.449621///Hs.656020///Hs.449621///Hs.656020///Hs.77961///Hs.449621///Hs.549053///Hs.654404///Hs.656020///Hs.703277///Hs.707171///Hs.77961///Hs.449621///Hs.549053///Hs.654404///Hs.656020///Hs.703277///Hs.707171///Hs.449621///Hs.656020///Hs.549053///Hs.77961///Hs.654404///Hs.703277///Hs.707171///Hs.77961///Hs.449621///Hs.549053///Hs.654404///Hs.656020///Hs.703277///Hs.707171///Hs.77961///Hs.44962…
8124901	0.0334001	0.00152377	1.14817	up	major histocompatibility complex, class I, C | MHC class I polypeptide-related sequence A | major histocompatibility complex, class I, B | MHC class I polypeptide-related sequence B | family with sequence similarity 20, member B	BC033293|BC091497|BC013187|AF418978|AF016641	HLA-C|XXbac-BPG181B23.1|HLA-B|MICA|MICB|FAM20B	NM_002117|NM_005514	Hs.449621///Hs.656020///Hs.449621///Hs.656020///Hs.77961///Hs.449621///Hs.549053///Hs.654404///Hs.656020///Hs.703277///Hs.707171///Hs.77961///Hs.449621///Hs.549053///Hs.654404///Hs.656020///Hs.703277///Hs.707171///Hs.449621///Hs.656020///Hs.549053///Hs.77961///Hs.654404///Hs.703277///Hs.707171///Hs.5737///Hs.709368///Hs.5737///Hs.709368///Hs.77961///Hs.449621///Hs.549053///Hs.654404///Hs.656020//…
8118594	0.0128503	0.000255857	1.49872	up	major histocompatibility complex, class II, DP beta 1	BC007963	HLA-DPB1	NM_002121	Hs.485130///Hs.485130///Hs.485130///Hs.485130///Hs.485130///Hs.485130///Hs.485130///Hs.485130///Hs.485130///Hs.485130///Hs.485130///Hs.485130///Hs.485130
8178220	0.000938885	5.19271e-07	1.70511	up	major histocompatibility complex, class II, DP beta 1	DQ284441	HLA-DPB1	NM_002121	Hs.485130///Hs.485130///Hs.485130///Hs.485130///Hs.485130///Hs.485130///Hs.485130///Hs.485130///Hs.485130///Hs.485130///Hs.485130///Hs.485130///Hs.485130
8180029	0.0346727	0.00161227	1.32541	up	major histocompatibility complex, class II, DQ beta 2 | similar to Major histocompatibility complex, class II, DR beta 4 | similar to major histocompatibility complex, class II, DQ beta 1 | similar to HLA class II histocompatibility antigen, DR-W53 beta chain | similar to hCG1992647 | major histocompatibility complex, class II, DR beta 1 | major histocompatibility complex, class II, DR beta 2 (ps…	AK098007	HLA-DQB2|LOC100133484|LOC100133583|LOC100133661|LOC100133811|HLA-DQB1|HLA-DRB1|HLA-DRB2|HLA-DRB3|HLA-DRB4|HLA-DRB5|ZNF749|RNASE2|LOC730415|hCG_1998957	NR_003937	Hs.712601///Hs.712601///Hs.728///Hs.409934///Hs.534322///Hs.695781///Hs.696211///Hs.701691///Hs.712540///Hs.712601///Hs.728///Hs.409934///Hs.534322///Hs.695781///Hs.696211///Hs.701691///Hs.712540///Hs.712601///Hs.728///Hs.409934///Hs.534322///Hs.695781///Hs.696211///Hs.701691///Hs.712540///Hs.712601///Hs.728///Hs.409934///Hs.534322///Hs.695781///Hs.696211///Hs.701691///Hs.712540///Hs.712601///Hs.…
8178802	0.0399653	0.00207402	1.46372	up	major histocompatibility complex, class II, DR beta 3 | major histocompatibility complex, class II, DR beta 4 | major histocompatibility complex, class II, DR beta 1 | major histocompatibility complex, class II, DR beta 5 | similar to Major histocompatibility complex, class II, DR beta 4 | similar to major histocompatibility complex, class II, DQ beta 1 | similar to HLA class II histocompatibilit…	BC008987|AK293020|AY626551|AB062112|AK292140|X00700|BC024269|AY626552	HLA-DRB3|HLA-DRB4|HLA-DRB1|HLA-DRB5|hCG_1998957|LOC100133484|LOC100133583|LOC100133661|LOC100133811|HLA-DQB1|HLA-DQB2|HLA-DRB2|ZNF749|RNASE2|LOC730415	NM_022555	Hs.696211///Hs.712540///Hs.534322///Hs.701691///Hs.728///Hs.409934///Hs.534322///Hs.695781///Hs.696211///Hs.701691///Hs.712540///Hs.712601///Hs.728///Hs.409934///Hs.534322///Hs.695781///Hs.696211///Hs.701691///Hs.712540///Hs.712601///Hs.728///Hs.409934///Hs.534322///Hs.695781///Hs.696211///Hs.701691///Hs.712540///Hs.712601///Hs.728///Hs.409934///Hs.534322///Hs.695781///Hs.696211///Hs.701691///Hs.…
8178811	0.0319487	0.00138415	1.368	up	major histocompatibility complex, class II, DR beta 3 | major histocompatibility complex, class II, DR beta 4 | major histocompatibility complex, class II, DR beta 1 | major histocompatibility complex, class II, DR beta 5 | similar to Major histocompatibility complex, class II, DR beta 4 | similar to major histocompatibility complex, class II, DQ beta 1 | similar to HLA class II histocompatibilit…	AK293020|BC008403|BC008987|AB062112|AK292140|X00700	HLA-DRB3|HLA-DRB4|HLA-DRB1|HLA-DRB5|hCG_1998957|LOC100133484|LOC100133583|LOC100133661|LOC100133811|HLA-DQB1|HLA-DQB2|HLA-DRB2|ZNF749|RNASE2|LOC730415	NM_022555|NM_021983|XR_036846|XM_001713857	Hs.696211///Hs.712540///Hs.696211///Hs.712540///Hs.534322///Hs.701691///Hs.728///Hs.409934///Hs.534322///Hs.695781///Hs.696211///Hs.701691///Hs.712540///Hs.712601///Hs.728///Hs.409934///Hs.534322///Hs.695781///Hs.696211///Hs.701691///Hs.712540///Hs.712601///Hs.728///Hs.409934///Hs.534322///Hs.695781///Hs.696211///Hs.701691///Hs.712540///Hs.712601///Hs.728///Hs.409934///Hs.534322///Hs.695781///Hs.…
8180003	0.036605	0.00176328	1.39293	up	major histocompatibility complex, class II, DR beta 3 | major histocompatibility complex, class II, DR beta 4 | major histocompatibility complex, class II, DR beta 1 | major histocompatibility complex, class II, DR beta 5 | similar to Major histocompatibility complex, class II, DR beta 4 | similar to major histocompatibility complex, class II, DQ beta 1 | similar to HLA class II histocompatibilit…	AK293020|BC008987|M11867|AB062112|U66826|X00700	HLA-DRB3|HLA-DRB4|HLA-DRB1|HLA-DRB5|hCG_1998957|LOC100133484|LOC100133583|LOC100133661|LOC100133811|HLA-DQB1|HLA-DQB2|HLA-DRB2|ZNF749|RNASE2|LOC730415	NM_022555|NM_021983|XR_036846	Hs.696211///Hs.712540///Hs.696211///Hs.712540///Hs.534322///Hs.701691///Hs.728///Hs.409934///Hs.534322///Hs.695781///Hs.696211///Hs.701691///Hs.712540///Hs.712601///Hs.728///Hs.409934///Hs.534322///Hs.695781///Hs.696211///Hs.701691///Hs.712540///Hs.712601///Hs.728///Hs.409934///Hs.534322///Hs.695781///Hs.696211///Hs.701691///Hs.712540///Hs.712601///Hs.728///Hs.409934///Hs.534322///Hs.695781///Hs.…
8117890	0.00480721	2.43717e-05	1.22872	up	major histocompatibility complex, class I, E	AK292391|U06835	HLA-E	NM_005516	Hs.650174///Hs.650174///Hs.650174///Hs.650174///Hs.650174///Hs.650174
8177788	0.00492288	2.94848e-05	1.24552	up	major histocompatibility complex, class I, E	AB209870|U06835	HLA-E	NM_005516	Hs.650174///Hs.650174///Hs.650174///Hs.650174///Hs.650174///Hs.650174///Hs.650174
8179103	0.00492288	3.02451e-05	1.24504	up	major histocompatibility complex, class I, E	AB209870|U06835	HLA-E	NM_005516	Hs.650174///Hs.650174///Hs.650174///Hs.650174///Hs.650174///Hs.650174///Hs.650174
8117760	0.00103852	7.17968e-07	1.26788	up	major histocompatibility complex, class I, F	BC062991	HLA-F	NM_001098479|NM_018950|NM_001098478	Hs.519972///Hs.519972///Hs.519972///Hs.519972///Hs.519972///Hs.519972///Hs.519972///Hs.519972///Hs.519972///Hs.519972///Hs.519972///Hs.519972///Hs.519972///Hs.519972///Hs.519972///Hs.519972
8177717	0.00205594	2.00777e-06	1.31882	up	major histocompatibility complex, class I, F	BC062991	HLA-F	NM_018950|NM_001098479|NM_001098478	Hs.519972///Hs.519972///Hs.519972///Hs.519972///Hs.519972///Hs.519972///Hs.519972///Hs.519972///Hs.519972///Hs.519972///Hs.519972///Hs.519972///Hs.519972///Hs.519972///Hs.519972///Hs.519972
8179019	0.00103852	6.98627e-07	1.32974	up	major histocompatibility complex, class I, F	BC062991	HLA-F	NM_018950|NM_001098479|NM_001098478	Hs.519972///Hs.519972///Hs.519972///Hs.519972///Hs.519972///Hs.519972///Hs.519972///Hs.519972///Hs.519972///Hs.519972///Hs.519972///Hs.519972///Hs.519972///Hs.519972///Hs.519972///Hs.519972
8177725	0.00686807	6.83736e-05	1.15479	up	major histocompatibility complex, class I, G | major histocompatibility complex, class I, A	AK093478	HLA-G|HLA-A	NM_002127	Hs.512152///Hs.512152///Hs.512152///Hs.512152///Hs.512152///Hs.512152///Hs.512152///Hs.512152///Hs.512152///Hs.512152///Hs.512152///Hs.512152///Hs.512152///Hs.512152///Hs.512152///Hs.181244///Hs.512152///Hs.512152
8179034	0.00645588	5.89468e-05	1.16128	up	major histocompatibility complex, class I, G | major histocompatibility complex, class I, A	AK093478|uc003ras.1	HLA-G|HLA-A	NM_002127	Hs.512152///Hs.512152///Hs.512152///Hs.512152///Hs.512152///Hs.512152///Hs.512152///Hs.512152///Hs.512152///Hs.512152///Hs.512152///Hs.512152///Hs.512152///Hs.512152///Hs.512152///Hs.181244///Hs.512152
8117777	0.00857025	0.000104692	1.13889	up	major histocompatibility complex, class I, G | major histocompatibility complex, class I, A | major histocompatibility complex, class I, H (pseudogene) | major histocompatibility complex, class I, B | major histocompatibility complex class I HLA-A29.1 | MHC class I polypeptide-related sequence A | major histocompatibility complex, class I, C | MHC class I polypeptide-related sequence B | hypothet…	BC019236|L37881|AK090500|AK093478|AK130165|AY365426|U41057|U83416|AJ276427|U06835|U43337	HLA-G|HLA-A|HLA-H|HLA-B|HLA-A29.1|XXbac-BPG181B23.1|HLA-C|MICA|MICB|LOC100133382	NM_002127|NM_002116|NR_001434|NM_001080840	Hs.512152///Hs.181244///Hs.655226///Hs.512152///Hs.512152///Hs.512152///Hs.512152///Hs.181244///Hs.181244///Hs.181244///Hs.77961///Hs.654404///Hs.703277///Hs.707171///Hs.77961///Hs.654404///Hs.703277///Hs.707171///Hs.77961///Hs.654404///Hs.703277///Hs.707171///Hs.655226///Hs.512152///Hs.181244///Hs.181244///Hs.181244///Hs.512152///Hs.181244///Hs.512152///Hs.512152///Hs.512152///Hs.77961///Hs.1812…
8117813	0.00841619	9.89136e-05	1.12073	up	major histocompatibility complex, class I, H (pseudogene) | major histocompatibility complex, class I, A | major histocompatibility complex, class I, B | major histocompatibility complex, class I, J (pseudogene) | major histocompatibility complex, class I, G	M64740|AF026218|BC020891	HLA-H|HLA-A|HLA-B|HLA-J|HLA-G	NR_001434	Hs.655226///Hs.181244///Hs.77961///Hs.654404///Hs.703277///Hs.707171///Hs.512152///Hs.512152///Hs.512152///Hs.512152///Hs.512152
7944401	0.0466088	0.00265299	1.10536	up	hydroxymethylbilane synthase	BC019323	HMBS	NM_000190|NM_001024382	Hs.82609///Hs.82609///Hs.82609///Hs.82609///Hs.82609
8176191	0.0334001	0.00151561	1.21245	up	high-mobility group nucleosome binding domain 1	BT007337	HMGN1		Hs.356285///Hs.356285///Hs.356285///Hs.356285///Hs.356285
7982204	0.0438114	0.00239078	1.26567	up	high-mobility group nucleosomal binding domain 2	CR542122	HMGN2	XM_001724188|XR_039432|XR_039141|XM_001133530|XM_929811	Hs.181163///Hs.181163///Hs.181163///Hs.181163///Hs.181163///Hs.181163///Hs.181163///Hs.181163///Hs.181163///Hs.181163///Hs.181163///Hs.181163///Hs.181163///Hs.181163///Hs.181163///Hs.181163///Hs.181163///Hs.181163///Hs.181163///Hs.181163///Hs.181163///Hs.181163///Hs.181163///Hs.181163///Hs.181163///Hs.181163///Hs.181163///Hs.181163///Hs.181163///Hs.181163///Hs.181163///Hs.181163
8000409	0.0457637	0.00257325	1.26733	up	high-mobility group nucleosomal binding domain 2	CR542122	HMGN2	XM_001724188|XR_039432|XR_039141|XM_001133530|XM_929811	Hs.181163///Hs.181163///Hs.181163///Hs.181163///Hs.181163///Hs.181163///Hs.181163///Hs.181163///Hs.181163///Hs.181163///Hs.181163///Hs.181163///Hs.181163///Hs.181163///Hs.181163///Hs.181163///Hs.181163///Hs.181163///Hs.181163///Hs.181163///Hs.181163///Hs.181163///Hs.181163///Hs.181163///Hs.181163///Hs.181163///Hs.181163///Hs.181163///Hs.181163///Hs.181163///Hs.181163///Hs.181163
7992987	0.0406649	0.00212672	1.19207	up	heme oxygenase (decycling) 2	BC002396	HMOX2	NM_002134	Hs.284279///Hs.284279///Hs.284279
8114320	0.0128271	0.000253621	1.43991	up	heterogeneous nuclear ribonucleoprotein A0	BC012980	HNRNPA0	NM_006805	Hs.96996///Hs.96996///Hs.96996
7933192	0.0367219	0.0017788	1.21239	up	heterogeneous nuclear ribonucleoprotein A3 pseudogene 1		HNRNPA3P1	NR_002726
8110450	0.0121384	0.000229819	1.27988	up	heterogeneous nuclear ribonucleoprotein A/B	BC036708	HNRNPAB	NM_031266|NM_004499	Hs.591731///Hs.591731///Hs.591731///Hs.591731///Hs.591731///Hs.591731
7933164	0.0173887	0.000436782	1.39985	up	heterogeneous nuclear ribonucleoprotein F	BC016736	HNRNPF	NM_004966|NM_001098206|NM_001098205|NM_001098208|NM_001098204|NM_001098207	Hs.808///Hs.808///Hs.808///Hs.808///Hs.808///Hs.808///Hs.808///Hs.808///Hs.808///Hs.808
8138770	0.0293664	0.00119054	1.11122	down	homeobox A13	BC075791	HOXA13	NM_000522	Hs.592172///Hs.592172///Hs.592172
8016433	0.0385295	0.00193562	1.08097	down	homeobox B1	BC096191	HOXB1	NM_002144	Hs.99992///Hs.99992///Hs.99992
8075063	0.028411	0.0010967	1.17642	down	Hermansky-Pudlak syndrome 4	BC050285	HPS4	NM_022081|NM_152841	Hs.474436///Hs.474436///Hs.474436///Hs.474436///Hs.474436///Hs.474436///Hs.474436
7948982	0.0454877	0.00252837	1.09946	up	HRAS-like suppressor 2		HRASLS2	NM_017878	Hs.272805///Hs.272805
8172905	0.0328059	0.00145908	1.20625	up	hydroxysteroid (17-beta) dehydrogenase 10	U96132	HSD17B10	NM_004493|NM_001037811	Hs.171280///Hs.171280///Hs.171280///Hs.171280///Hs.171280///Hs.171280
8118622	0.0337426	0.00154584	1.13569	up	hydroxysteroid (17-beta) dehydrogenase 8	BC008185	HSD17B8	NM_014234	Hs.415058///Hs.415058///Hs.415058///Hs.415058///Hs.415058
8178234	0.0237914	0.00076635	1.1416	up	hydroxysteroid (17-beta) dehydrogenase 8	BC008185	HSD17B8	NM_014234	Hs.415058///Hs.415058///Hs.415058///Hs.415058///Hs.415058
8179534	0.0269718	0.000977087	1.13812	up	hydroxysteroid (17-beta) dehydrogenase 8	BC008185	HSD17B8	NM_014234	Hs.415058///Hs.415058///Hs.415058///Hs.415058///Hs.415058
7952986	0.0121384	0.000227425	1.37237	down	hereditary sensory neuropathy, type II	BC130467	HSN2	NM_213655	Hs.656067///Hs.656067
8119993	0.020219	0.000574411	1.44905	down	heat shock protein 90kDa alpha (cytosolic), class B member 1	BC004928	HSP90AB1	NM_007355	Hs.509736///Hs.509736///Hs.509736///Hs.509736///Hs.509736///Hs.509736///Hs.509736///Hs.509736///Hs.509736
8096296	0.0473648	0.00274404	1.59053	down	heat shock protein 90kDa alpha (cytosolic), class B member 3 (pseudogene)	AY956764	HSP90AB3P		Hs.696394///Hs.696394
7952325	0.00558051	4.11982e-05	1.4679	down	heat shock 70kDa protein 8	AF352832	HSPA8	NM_006597|NM_153201	Hs.702021///Hs.702021///Hs.702021///Hs.702021///Hs.702021
8133721	0.0476265	0.00277018	2.22095	down	heat shock 27kDa protein 1	U90906	HSPB1	NM_001540	Hs.520973///Hs.520973///Hs.520973
7949075	0.020957	0.00062233	1.22044	up		AF110774|BC029482|BC017172|BC105294	HSPC152	NM_016404	Hs.333579///Hs.333579///Hs.333579///Hs.333579///Hs.333579///Hs.333579
7941382	0.0321976	0.00141492	1.19452	up	HIV-1 Tat interacting protein, 60kDa	U74667	HTATIP	NM_182710|NM_006388|NM_182709	Hs.528299///Hs.528299///Hs.528299///Hs.528299///Hs.528299///Hs.528299///Hs.528299
8033987	0.0333115	0.00149861	1.41435	up	intercellular adhesion molecule 3	BC046121	ICAM3	NM_002162	Hs.654563///Hs.654563///Hs.654563
7991374	0.0346727	0.00160828	1.24057	up	isocitrate dehydrogenase 2 (NADP+), mitochondrial	X69433	IDH2	NM_002168	Hs.596461///Hs.596461///Hs.596461
8175593	0.0445245	0.00246047	1.18196	down	iduronate 2-sulfatase (Hunter syndrome)	BC006170	IDS	NM_000202|NM_006123	Hs.460960///Hs.460960///Hs.460960///Hs.460960///Hs.460960///Hs.460960///Hs.460960
7922646	0.0125796	0.000243077	1.26731	down	interferon responsive gene 15	BC098348	IFRG15	NM_022347	Hs.655655///Hs.655655
8123181	0.0484681	0.00285264	1.27917	down	insulin-like growth factor 2 receptor	J03528	IGF2R	NM_000876	Hs.487062///Hs.487062///Hs.487062
8029773	0.0113407	0.000201233	1.06993	down	IGF-like family member 2 | hypothetical LOC401923	AY672112	IGFL2|LOC401923	NM_001002915	Hs.99376///Hs.99376///Hs.99376
8035380	0.00408021	1.63607e-05	1.39115	up	interleukin 12 receptor, beta 1	U03187	IL12RB1	NM_005535	Hs.567294///Hs.567294///Hs.567294
8026292	0.00536009	3.63153e-05	1.31263	up	interleukin 27 receptor, alpha	BC009907	IL27RA	NM_001960	Hs.132781///Hs.132781///Hs.132781
8112139	0.0131312	0.000263607	1.45689	down	interleukin 6 signal transducer (gp130, oncostatin M receptor)	M57230	IL6ST	NM_002184|NM_175767	Hs.532082///Hs.532082///Hs.532082///Hs.532082///Hs.532082///Hs.532082///Hs.532082///Hs.532082///Hs.532082///Hs.532082///Hs.532082///Hs.532082///Hs.532082
8045171	0.0290712	0.00114815	1.21585	up		AY364245|AF054996	IMP4	NM_033416	Hs.91579///Hs.91579///Hs.91579///Hs.91579
8167099	0.0180408	0.000468611	1.20965	up	inactivation escape 1	BC069772|BC112149|Y10696	INE1		Hs.657350///Hs.657350///Hs.657350///Hs.657350
8038416	0.00957871	0.000136055	1.26059	up	interferon regulatory factor 3	BC009395	IRF3	NM_001571	Hs.75254///Hs.75254///Hs.75254///Hs.75254///Hs.75254
8037352	0.0146969	0.000322639	1.24176	up	immunity-related GTPase family, Q		IRGQ	NM_001007561	Hs.546476///Hs.546476
8162142	0.02777	0.00105177	1.20766	down	iron-sulfur cluster assembly 1 homolog (S. cerevisiae)	BC002675	ISCA1	NM_030940	Hs.449291///Hs.449291///Hs.449291///Hs.449291
7896817	0.0247438	0.000825668	1.22519	up		M13755	ISG15	NM_005101	Hs.458485///Hs.458485///Hs.458485
7985777	0.0201778	0.00056822	1.28112	up	interferon stimulated exonuclease gene 20kDa	BC016341	ISG20	NM_002201	Hs.459265///Hs.459265///Hs.459265///Hs.459265
7985767	0.020219	0.000573949	1.12401	up	interferon stimulated exonuclease gene 20kDa-like 1	BC020988|AF327352|AB209323	ISG20L1	NM_022767	Hs.436102///Hs.436102///Hs.436102///Hs.436102///Hs.436102///Hs.436102
8046380	0.00841619	9.87191e-05	1.71386	down	integrin, alpha 6		ITGA6	NM_000210|NM_001079818	Hs.133397///Hs.133397///Hs.133397///Hs.133397///Hs.133397///Hs.133397
8048995	0.00849456	0.000100864	1.43102	up	integral membrane protein 2C	AF272043	ITM2C	NM_030926|NM_001012516|NM_001012514	Hs.111577///Hs.111577///Hs.111577///Hs.111577///Hs.111577///Hs.111577///Hs.111577
8060611	0.0370181	0.00180509	1.23859	up	inosine triphosphatase (nucleoside triphosphate pyrophosphatase)	AF026816	ITPA	NM_033453|NM_181493	Hs.415299///Hs.415299///Hs.415299///Hs.415299///Hs.415299
8144317	0.0355605	0.00169816	1.10832	down	kelch repeat and BTB (POZ) domain containing 11	AY762229	KBTBD11	NM_014867	Hs.5333///Hs.5333///Hs.5333
7918457	0.00272973	5.03787e-06	1.54547	down	potassium voltage-gated channel, shaker-related subfamily, member 3	M85217	KCNA3	NM_002232	Hs.169948///Hs.169948///Hs.169948
7910611	0.0448002	0.00248397	1.06701	down	potassium channel, subfamily K, member 1	BC018051	KCNK1	NM_002245	Hs.208544///Hs.208544///Hs.208544///Hs.208544///Hs.208544
8080804	0.00411163	1.66762e-05	1.22914	down	potassium channel tetramerisation domain containing 6	AK027572	KCTD6	NM_153331	Hs.13982///Hs.13982///Hs.13982
8034034	0.0118445	0.000215387	1.22832	up	kelch-like ECH-associated protein 1	AK056204	KEAP1	NM_203500|NM_012289	Hs.465870///Hs.465870///Hs.465870///Hs.465870///Hs.465870
7980189	0.0141257	0.000295575	1.1939	down		BC032944	KIAA0317	NM_001039479	Hs.497417///Hs.497417///Hs.497417
7973732	0.00492288	2.93651e-05	1.3796	up		BC042554	KIAA0323	NM_015299	Hs.643552///Hs.643552///Hs.643552
7999642	0.0105022	0.000168445	1.258	down		BC139919	KIAA0430	NM_014647	Hs.173524///Hs.173524///Hs.173524///Hs.173524///Hs.173524
7963851	0.0138778	0.000287828	1.47312	down		AB018291	KIAA0748	NM_001098815	Hs.33187///Hs.33187///Hs.33187///Hs.33187
8062492	0.00857025	0.000104008	1.20287	down		AB033045	KIAA1219	NM_020336	Hs.655758///Hs.655758///Hs.655758///Hs.655758///Hs.655758///Hs.655758///Hs.655758
8154254	0.0334001	0.00151721	1.23932	down		AB205401|AK022642	KIAA1432	NM_020829	Hs.211520///Hs.211520///Hs.211520///Hs.211520///Hs.211520///Hs.211520
7937415	0.0497987	0.00299535	1.10748	up	CTD-binding SR-like protein rA9	BC146771	KIAA1542	NM_020901	Hs.325838///Hs.325838///Hs.325838
8022996	0.00327093	9.0453e-06	1.43302	down		BC036911	KIAA1632	NM_020964	Hs.514843///Hs.514843///Hs.514843///Hs.514843
8089647	0.044431	0.00244712	1.2115	down			KIAA2018	NM_001009899	Hs.632570///Hs.632570
8050128	0.0161595	0.000390266	1.28451	down	kinase D-interacting substrate of 220 kDa	BC130610	KIDINS220	NM_020738	Hs.9873///Hs.9873///Hs.9873///Hs.9873
8094599	0.0228384	0.000713667	1.30857	down	Kruppel-like factor 3 (basic)	AF285837	KLF3	NM_016531	Hs.298658///Hs.298658///Hs.298658
8003283	0.00492288	2.90334e-05	1.33433	up	kelch domain containing 4	BC011680	KLHDC4	NM_017566	Hs.123450///Hs.710107///Hs.123450///Hs.710107///Hs.123450///Hs.710107///Hs.123450///Hs.710107///Hs.123450///Hs.710107///Hs.123450///Hs.710107
8171837	0.0153203	0.000351639	1.22053	down	kelch-like 15 (Drosophila)	AB051464	KLHL15	NM_030624	Hs.495854///Hs.495854///Hs.495854
8046186	0.0366112	0.00177007	1.07328	down	kelch-like 23 (Drosophila) | phosphatase, orphan 2	BC106013|BC010437	KLHL23|PHOSPHO2	NM_144711|NM_001008489	Hs.655150///Hs.655150///Hs.655150///Hs.655150
7978760	0.0180903	0.000474415	1.44288	down	kelch-like 28 (Drosophila)	AK289855	KLHL28	NM_017658	Hs.653206///Hs.653206///Hs.653206///Hs.653206
7971620	0.0270895	0.000986343	1.18259	down	karyopherin alpha 3 (importin alpha 4)	BC035090	KPNA3	NM_002267	Hs.527919///Hs.527919///Hs.527919
7899688	0.0462805	0.0026087	1.13629	down	karyopherin alpha 6 (importin alpha 7)	BC020520	KPNA6	NM_012316	Hs.470588///Hs.711019///Hs.470588///Hs.711019///Hs.470588///Hs.711019///Hs.470588///Hs.711019
8069168	0.0134691	0.000275007	1.28041	down	keratin associated protein 10-12	AB076364	KRTAP10-12	NM_198699	Hs.297526///Hs.297526///Hs.297526
8019699	0.0293664	0.00118936	1.0859	down	keratin associated protein 4-7 | similar to keratin associated protein 4-5	AJ406939	KRTAP4-7|LOC100132476	NM_033061	Hs.632746///Hs.632746
7970287	0.0153203	0.000351168	1.20115	up	lysosomal-associated membrane protein 1	BC093044	LAMP1	NM_005561	Hs.494419///Hs.494419///Hs.494419///Hs.494419
7963174	0.0414728	0.00220391	1.27222	up	LAG1 homolog, ceramide synthase 5	BC033558	LASS5	NM_147190	Hs.270525///Hs.270525///Hs.270525///Hs.270525
8046086	0.0300477	0.00124085	1.37227	down	LAG1 homolog, ceramide synthase 6	BC109284	LASS6	NM_203463	Hs.506829///Hs.705995///Hs.506829///Hs.705995///Hs.506829///Hs.705995///Hs.506829///Hs.705995
7905510	0.0456265	0.00255292	1.11122	down	late cornified envelope 4A	BC113446	LCE4A	NM_178356	Hs.447955///Hs.447955///Hs.447955///Hs.447955
7899753	0.00600705	4.90933e-05	1.41553	up	lymphocyte-specific protein tyrosine kinase	U23852	LCK	NM_005356|NM_001042771	Hs.470627///Hs.470627///Hs.470627///Hs.470627///Hs.470627///Hs.470627///Hs.470627
8102232	0.00828154	9.35141e-05	1.8766	down	lymphoid enhancer-binding factor 1	AF288571	LEF1	NM_016269	Hs.555947///Hs.555947///Hs.555947///Hs.555947
8039139	0.0171872	0.000426966	1.18794	up	leukocyte receptor cluster (LRC) member 1	BC014986	LENG1	NM_024316	Hs.590974///Hs.590974///Hs.590974
7931204	0.0457076	0.00256166	1.12408	up	phospholysine phosphohistidine inorganic pyrophosphate phosphatase	BC113629	LHPP	NM_022126	Hs.527748///Hs.527748///Hs.527748///Hs.527748///Hs.527748///Hs.527748
8053944	0.0411185	0.00217477	1.1233	down	likely ortholog of mouse lung-inducible Neutralized-related C3HC4 RING domain protein	BC012317	LINCR	NM_001080535	Hs.149219///Hs.149219
8009844	0.0490721	0.00292187	1.18481	up	lethal giant larvae homolog 2 (Drosophila)	BC064994	LLGL2	NM_001031803|NM_004524|NM_001015002	Hs.514477///Hs.514477///Hs.514477///Hs.514477///Hs.514477///Hs.514477///Hs.514477
8116020	0.00329187	9.48033e-06	1.47901	up	lectin, mannose-binding 2	U10362	LMAN2	NM_006816	Hs.75864///Hs.75864///Hs.75864
7954310	0.02777	0.00104382	1.24457	down	18S ribosomal RNA		LOC100008588	NR_003286
8139458	0.00492288	2.9862e-05	1.14471	down		AK096229	LOC100128364		Hs.632640///Hs.632640
7939374	0.00642325	5.64411e-05	1.43963	down	PNAS-17	AF274942	LOC100130104
8021468	0.0062715	5.2607e-05	1.09246	down	similar to 40S ribosomal protein S26		LOC100131971	XM_001720161
7950082	0.0334001	0.00152399	1.31026	up	similar to hCG1640299		LOC100133315
8154727	0.00441403	2.05985e-05	1.57096	up	similar to ADP,ATP carrier protein, liver isoform T2 (ADP/ATP translocase 3) (Adenine nucleotide translocator 3) (ANT 3)	AF091236	LOC138412
8170479	0.0153053	0.000348526	1.13432	down		BC110800|BC105694|BC103702|BC105693|BC103701|AL833596	LOC203547		Hs.58633///Hs.58633///Hs.58633///Hs.58633///Hs.58633///Hs.58633///Hs.58633
8022418	0.0347399	0.00162195	1.28546	down	similar to mCG7611		LOC284230	XM_001721447
8105104	0.00346569	1.11812e-05	1.45796	down		BC131721	LOC285636	NM_175921	Hs.29899///Hs.29899///Hs.29899
8139873	0.0456265	0.00254548	1.13394	down		BC093655|BC093657	LOC285908	NM_181722	Hs.50755///Hs.50755///Hs.50755///Hs.50755
7901357	0.016672	0.000408542	1.25847	up	similar to ribosomal protein S2		LOC343184	XR_016832
7915329	0.0117054	0.000210942	1.1905	up			LOC388621	XM_001725665
8066254	0.0399653	0.00207406	1.2867	down			LOC388796	NR_015366
7939494	0.0497987	0.00299966	1.11862	down	hypothetical protein	AB231734|AB231732	LOC390110	NM_001031854	Hs.558851///Hs.558851///Hs.558851///Hs.558851
8050763	0.0483713	0.0028358	1.21977	up	similar to CG14903-PA	BC073803	LOC391356		Hs.406607///Hs.406607
8174026	0.00645588	6.18898e-05	1.1894	up	tyrosine 3/tryptophan 5 -monooxygenase activation protein, theta polypeptide pseudogene	DQ145510	LOC392510
8085272	0.0183704	0.000485148	1.19405	down		AK022260	LOC401052		Hs.662766///Hs.662766
8008110	0.0204587	0.000591216	1.088	up	hypothetical LOC404266 | similar to hCG2042068	BC010732	LOC404266|LOC100130740		Hs.660088///Hs.660088
7916022	0.00558051	3.98771e-05	1.29111	up			LOC440589	XM_942424
8107934	0.0113106	0.000199659	1.28209	up	hypothetical gene supported by AK128882	BC130299|BC130656|AK128882	LOC441108		Hs.658288///Hs.658288///Hs.658288
8138145	0.0456265	0.00254085	1.18782	down	similar to olfactory receptor, family 7, subfamily A, member 17	BC008657	LOC441453		Hs.710537///Hs.710537///Hs.710537///Hs.710537///Hs.710537///Hs.710537
8102984	0.00645588	6.07346e-05	1.3252	up			LOC645018	XM_930178
8106769	0.00329187	9.86179e-06	1.34572	up	similar to PDGF associated protein		LOC645181	XR_019029
7988283	0.0146285	0.000318231	1.26725	up		BC026043|BC066970|AK092547	LOC645212		Hs.698054///Hs.698054
7898209	0.00842837	9.94452e-05	1.27872	up	similar to 16.7Kd protein		LOC645317	XM_934920
7930919	0.0423389	0.00227335	1.15487	up	similar to hCG2040247		LOC646119	XM_001721465
7989885	0.00984162	0.000142221	1.52711	down	DnaJ (Hsp40) homolog, subfamily B, member 14 pseudogene	BC107769	LOC646358
8031629	0.0355253	0.00167626	1.13265	up	similar to Zinc finger and SCAN domain containing 5		LOC649137	XM_001131980
7960896	0.0442213	0.00243353	1.25431	down	seven transmembrane helix receptor | olfactory receptor, family 7, subfamily E, member 125 pseudogene	AF359416	LOC650293|OR7E125P	NM_001040071
8168873	0.0317113	0.00135021	1.32237	down			LOC653354	XM_001717888
8043682	0.00833812	9.45374e-05	1.17833	up	similar to hCG1732629	BC104424	LOC653924
8110858	0.00851169	0.000102782	1.26986	up	programmed cell death 6 pseudogene	BC014604	LOC728613	NR_003713	Hs.379186///Hs.379186
7954012	0.0355253	0.00167617	1.24119	up	loss of heterozygosity, 12, chromosomal region 1	BC013668	LOH12CR1	NM_058169	Hs.504805///Hs.504805///Hs.504805///Hs.504805
8033002	0.00363053	1.25496e-05	1.18291	up	lon peptidase 1, mitochondrial	BC000235	LONP1	NM_004793	Hs.350265///Hs.350265///Hs.350265///Hs.350265
8022022	0.018679	0.000501907	1.29272	down	lipin 2	BC152448	LPIN2	NM_014646	Hs.132342///Hs.132342///Hs.132342
8084742	0.014049	0.000292026	1.31141	down	LIM domain containing preferred translocation partner in lipoma	BC130584	LPP	NM_005578	Hs.444362///Hs.444362///Hs.444362
8099073	0.00303969	6.72467e-06	1.47055	up	low density lipoprotein receptor-related protein associated protein 1	AK292321	LRPAP1	NM_002337	Hs.533136///Hs.533136///Hs.533136
8016708	0.00529915	3.47364e-05	1.55217	up	leucine rich repeat containing 59	AK025328	LRRC59	NM_018509	Hs.370927///Hs.370927///Hs.370927
7902861	0.00645588	6.00839e-05	1.62829	down	leucine rich repeat containing 8 family, member B	BC030607	LRRC8B	NM_015350	Hs.482017///Hs.632420///Hs.482017///Hs.632420///Hs.482017///Hs.632420///Hs.482017///Hs.632420
7902883	0.0134992	0.000276865	1.36256	down	leucine rich repeat containing 8 family, member D	AK092238	LRRC8D	NM_018103	Hs.482087///Hs.482087///Hs.482087///Hs.482087
8049528	0.000306661	5.65352e-08	2.21038	down	leucine rich repeat (in FLII) interacting protein 1	AF115510	LRRFIP1		Hs.471779///Hs.709694///Hs.471779///Hs.709694
8049530	0.00749463	7.94471e-05	1.63887	down	leucine rich repeat (in FLII) interacting protein 1	AF115510	LRRFIP1		Hs.471779///Hs.709694///Hs.471779///Hs.709694
8049534	0.0196103	0.000544102	1.55246	down	leucine rich repeat (in FLII) interacting protein 1	AF115510	LRRFIP1		Hs.471779///Hs.709694///Hs.471779///Hs.709694
8049536	0.0290712	0.00114961	1.33159	down	leucine rich repeat (in FLII) interacting protein 1	AF115510	LRRFIP1		Hs.471779///Hs.709694///Hs.471779///Hs.709694
8049538	0.0473108	0.00273852	1.34552	down	leucine rich repeat (in FLII) interacting protein 1	AF115510	LRRFIP1		Hs.471779///Hs.709694///Hs.471779///Hs.709694
8049540	0.0145247	0.000312625	1.84155	down	leucine rich repeat (in FLII) interacting protein 1	AF115510	LRRFIP1		Hs.471779///Hs.709694///Hs.471779///Hs.709694
8049542	0.0317545	0.00136109	1.65092	down	leucine rich repeat (in FLII) interacting protein 1	AF115510	LRRFIP1		Hs.471779///Hs.709694///Hs.471779///Hs.709694
8135488	0.00484779	2.51104e-05	1.74417	down	leucine rich repeat neuronal 3	BC035133	LRRN3	NM_001099660|NM_001099658|NM_018334	Hs.3781///Hs.3781///Hs.3781///Hs.3781///Hs.3781///Hs.3781
8109585	0.0411185	0.00216657	1.09719	up		BC051353	LSM11	NM_173491	Hs.631954///Hs.631954///Hs.631954
8124950	0.0128353	0.000254968	1.29157	up	lymphotoxin beta (TNF superfamily, member 3)	L11015	LTB	NM_002341|NM_009588	Hs.376208///Hs.376208///Hs.376208///Hs.376208///Hs.376208///Hs.376208///Hs.376208
8178512	0.0120304	0.000221794	1.29116	up	lymphotoxin beta (TNF superfamily, member 3)	L11015	LTB	NM_002341|NM_009588	Hs.376208///Hs.376208///Hs.376208///Hs.376208///Hs.376208///Hs.376208///Hs.376208
8179768	0.0125796	0.000242119	1.29114	up	lymphotoxin beta (TNF superfamily, member 3)	L11015	LTB	NM_002341|NM_009588	Hs.376208///Hs.376208///Hs.376208///Hs.376208///Hs.376208///Hs.376208///Hs.376208
8137805	0.0297272	0.00121939	1.13321	up	MAD1 mitotic arrest deficient-like 1 (yeast)	AF083811	MAD1L1	NM_003550|NM_001013836|NM_001013837	Hs.654838///Hs.654838///Hs.654838///Hs.654838///Hs.654838///Hs.654838
8093462	0.0320981	0.00140636	1.43453	up	macrophage erythroblast attacher	BC001225|AB208907	MAEA	NM_001017405|NM_005882	Hs.139896///Hs.139896///Hs.139896///Hs.139896///Hs.139896///Hs.139896///Hs.139896
8167815	0.0460604	0.00259205	1.23123	up	melanoma antigen family D, 2	BC091503	MAGED2	NM_014599|NM_177433|NM_201222	Hs.522665///Hs.522665///Hs.522665///Hs.522665///Hs.522665///Hs.522665///Hs.522665///Hs.522665///Hs.522665///Hs.522665///Hs.522665///Hs.522665///Hs.522665
8123893	0.0496578	0.00297759	1.18036	down	male germ cell-associated kinase	BC039825	MAK	NM_005906	Hs.446125///Hs.446125///Hs.446125///Hs.446125
8105436	0.017514	0.000444772	1.40086	down	mitogen-activated protein kinase kinase kinase 1	BX537527	MAP3K1	NM_005921	Hs.657756///Hs.657756///Hs.657756
8123274	0.0329127	0.0014699	1.21541	down	mitogen-activated protein kinase kinase kinase 4	AF002715	MAP3K4	NM_005922|NM_006724	Hs.390428///Hs.390428///Hs.390428///Hs.390428///Hs.390428///Hs.390428///Hs.390428///Hs.390428///Hs.390428
8104463	0.00209997	3.00038e-06	1.35244	down	membrane-associated ring finger (C3HC4) 6	BC142679	2006-03-01	NM_005885	Hs.432862///Hs.432862///Hs.432862///Hs.432862
8043187	0.0283573	0.00109001	1.19345	down	methionine adenosyltransferase II, alpha	BC001686	MAT2A	NM_005911	Hs.516157///Hs.516157///Hs.516157
8032682	0.0104148	0.000164631	1.25673	up	megakaryocyte-associated tyrosine kinase	BC000114	MATK	NM_139355|NM_002378|NM_139354	Hs.631845///Hs.631845///Hs.631845///Hs.631845///Hs.631845///Hs.631845///Hs.631845///Hs.631845
8108403	0.0376125	0.00186053	1.18586	down	matrin 3 | small nucleolar RNA host gene (non-protein coding) 4	BC015031|AJ224168	MATR3|SNHG4	NM_199189|NM_018834|NR_003141	Hs.268939///Hs.268939///Hs.268939///Hs.268939///Hs.268939///Hs.268939///Hs.268939
8032275	0.00484779	2.48084e-05	1.19416	up	methyl-CpG binding domain protein 3	AF072247	MBD3	NM_003926	Hs.178728///Hs.178728///Hs.178728///Hs.178728
8083429	0.0470635	0.00271597	1.26931	down	muscleblind-like (Drosophila)	BC050535	MBNL1	NM_021038|NM_207292|NM_207293|NM_207295|NM_207297|NM_207294|NM_207296	Hs.478000///Hs.478000///Hs.478000///Hs.478000///Hs.478000///Hs.478000///Hs.478000///Hs.478000///Hs.478000///Hs.478000///Hs.478000///Hs.478000///Hs.478000///Hs.478000
7969677	0.0110027	0.000187967	1.3908	down	muscleblind-like 2 (Drosophila)	AF061261	MBNL2	NM_144778|NM_207304	Hs.657347///Hs.657347///Hs.657347///Hs.657347///Hs.657347///Hs.657347///Hs.657347///Hs.657347///Hs.657347///Hs.657347
8082350	0.00574193	4.47244e-05	1.09258	up	minichromosome maintenance complex component 2	D83987	MCM2	NM_004526	Hs.477481///Hs.477481///Hs.477481
8072687	0.0429407	0.00232666	1.2125	up	minichromosome maintenance complex component 5	BC000142	MCM5	NM_006739	Hs.517582///Hs.517582///Hs.517582///Hs.517582
7963064	0.00933936	0.000129564	1.20257	up	microspherule protein 1	AF068007	MCRS1	NM_006337|NM_001012300	Hs.25313///Hs.25313///Hs.25313///Hs.25313///Hs.25313
7964810	0.0297617	0.00122422	1.22163	down	Mdm1 nuclear protein homolog (mouse)	BC028355	MDM1	NM_017440|NM_020128	Hs.655702///Hs.655702///Hs.655702///Hs.655702
7978192	0.00950352	0.000133593	1.16256	up	magnesium-dependent phosphatase 1 | chromatin modifying protein 4A	BC051382	MDP-1|CHMP4A	NM_138476	Hs.220963///Hs.279761///Hs.220963///Hs.220963///Hs.220963
8021208	0.0337426	0.00154564	1.31865	down	malic enzyme 2, NAD(+)-dependent, mitochondrial	BC000147	ME2	NM_002396	Hs.699163///Hs.699163///Hs.699163///Hs.699163
8003922	0.0486693	0.0028782	1.19209	up	mediator complex subunit 11	BC070377	MED11	NM_001001683	Hs.513885///Hs.513885///Hs.513885
8017312	0.0470635	0.00271248	1.17923	down	mediator complex subunit 13	AF117754	MED13	NM_005121	Hs.282678///Hs.282678///Hs.282678///Hs.282678
7966706	0.00492288	3.03034e-05	1.24122	down	mediator complex subunit 13-like	AY338463	MED13L	NM_015335	Hs.654691///Hs.654691///Hs.654691
8129522	0.0380103	0.00189919	1.31676	down	mediator complex subunit 23	AF105332	MED23	NM_004830|NM_015979	Hs.29679///Hs.29679///Hs.29679///Hs.29679///Hs.29679///Hs.29679///Hs.29679///Hs.29679///Hs.29679
8112890	0.00637904	5.43911e-05	1.3561	up	mediator complex subunit 27 | CRSP8 pseudogene	BC002878|BC119723	MED27|LOC441089	NM_004269|NR_003665	Hs.374262///Hs.374262///Hs.374262///Hs.568291///Hs.374262///Hs.374262///Hs.568291
8094271	0.0456265	0.00255094	1.19974	up	mediator complex subunit 28	AF358829	MED28	NM_025205	Hs.434075///Hs.644788///Hs.434075///Hs.644788///Hs.434075///Hs.644788
8096556	0.0496073	0.00296999	1.25943	down	methionyl aminopeptidase 1	BC030054	METAP1	NM_015143	Hs.480364///Hs.480364///Hs.480364
8131869	0.0280906	0.00107211	1.13302	up	ribosomal protein S2 pseudogene	BC026177	MGC27348		Hs.367935///Hs.367935
8114511	0.00558051	4.14026e-05	1.25752	up		AF338109|BC021275|BC009931	MGC29506	NM_016459	Hs.409563///Hs.409563///Hs.409563///Hs.409563
7931379	0.0145247	0.000312157	1.13289	up	O-6-methylguanine-DNA methyltransferase	M29971	MGMT	NM_002412	Hs.501522///Hs.501522///Hs.501522
8072962	0.00642325	5.83205e-05	1.08205	up	MICAL-like 1	AB051455	MICALL1	NM_033386	Hs.517610///Hs.517610///Hs.517610
7944262	0.0328059	0.00145875	1.19614	down	myeloid/lymphoid or mixed-lineage leukemia (trithorax homolog, Drosophila)	L22179|BC090876	MLL		Hs.258855///Hs.258855
8143988	0.018638	0.000499945	1.19678	down	myeloid/lymphoid or mixed-lineage leukemia 3	AY024361	MLL3	NM_170606	Hs.647120///Hs.647120///Hs.647120///Hs.647120///Hs.647120
8096415	0.0387767	0.00195947	1.98508	down	multimerin 1	BC063848	MMRN1	NM_007351	Hs.268107///Hs.268107///Hs.268107///Hs.268107///Hs.268107
7980983	0.00441403	2.14079e-05	1.4654	up	modulator of apoptosis 1	BC015044	MOAP1	NM_022151	Hs.24719///Hs.24719///Hs.24719
8053064	0.0275627	0.00102771	1.18897	down	MOB1, Mps One Binder kinase activator-like 1B (yeast)	AK001650	MOBKL1B	NM_018221	Hs.196437///Hs.196437///Hs.196437///Hs.196437
8026013	0.000204617	2.8292e-08	1.19041	up	mitogen-activated protein kinase organizer 1	BC005870	MORG1	NM_001099737|NM_032332	Hs.657204///Hs.657204///Hs.657204///Hs.657204
7926410	0.0293664	0.00119241	1.30976	up	mannose receptor, C type 1 | mannose receptor, C type 1-like 1	J05550|BC142642	MRC1|MRC1L1	NM_002438|NM_001009567	Hs.75182///Hs.461247///Hs.75182///Hs.461247///Hs.75182///Hs.461247
7926451	0.0297272	0.00121831	1.30913	up	mannose receptor, C type 1 | mannose receptor, C type 1-like 1	J05550|BC142642	MRC1|MRC1L1	NM_002438|NM_001009567	Hs.75182///Hs.461247///Hs.75182///Hs.461247///Hs.75182///Hs.461247
8126653	0.0230967	0.000725996	1.17214	up	mitochondrial ribosomal protein L14	BC065005	MRPL14	NM_032111	Hs.311190///Hs.311190///Hs.311190
8126512	0.0294632	0.00120144	1.18886	up	mitochondrial ribosomal protein L2	AF132956	MRPL2	NM_015950	Hs.55041///Hs.55041///Hs.55041///Hs.55041
7911559	0.0111128	0.000190817	1.45968	up	mitochondrial ribosomal protein L20 | similar to mitochondrial ribosomal protein L20	BC009515	MRPL20|LOC642393	NM_017971	Hs.709683///Hs.709683///Hs.702346///Hs.709683///Hs.702346///Hs.709683
8039939	0.0110027	0.000188137	1.46115	up	mitochondrial ribosomal protein L20 | similar to mitochondrial ribosomal protein L20	BC009515	MRPL20|LOC642393	NM_017971	Hs.709683///Hs.709683///Hs.702346///Hs.709683///Hs.702346///Hs.709683
8109475	0.00723532	7.51162e-05	1.21978	up	mitochondrial ribosomal protein L22	BC012565	MRPL22	NM_014180|NM_001014990	Hs.483924///Hs.483924///Hs.483924///Hs.483924///Hs.483924
7937763	0.0350911	0.00164159	1.1804	up	mitochondrial ribosomal protein L23	BC027710	MRPL23	NM_021134	Hs.3254///Hs.3254///Hs.3254///Hs.3254///Hs.3254
7998222	0.0127314	0.000249383	1.20544	up	mitochondrial ribosomal protein L28	AK096844	MRPL28	NM_006428	Hs.513230///Hs.513230///Hs.513230///Hs.513230///Hs.513230///Hs.513230
8159687	0.0105368	0.000169971	1.19226	up	mitochondrial ribosomal protein L41	BC040035	MRPL41	NM_032477	Hs.44017///Hs.44017///Hs.44017
7941164	0.00272973	5.2138e-06	1.41656	up	mitochondrial ribosomal protein L49	BC004378	MRPL49	NM_004927	Hs.75859///Hs.75859///Hs.75859
7914940	0.0344522	0.00159264	1.28239	up	mitochondrial ribosomal protein S15	BC031336	MRPS15	NM_031280	Hs.352839///Hs.352839///Hs.352839
8009784	0.0208635	0.000618298	1.18827	up	mitochondrial ribosomal protein S7	BC000241	MRPS7	NM_015971	Hs.71787///Hs.71787///Hs.71787
8157638	0.0038296	1.39438e-05	1.1717	down	mitochondrial ribosome recycling factor	BC002814	MRRF	NM_138777|NM_199177	Hs.368011///Hs.368011///Hs.368011///Hs.368011///Hs.368011///Hs.368011///Hs.368011///Hs.368011///Hs.368011///Hs.368011///Hs.368011
8166015	0.00492288	2.66886e-05	1.40832	down	male-specific lethal 3-like 1 (Drosophila)	BC031210	MSL3L1	NM_006800|NM_078628|NM_078629|NM_078630	Hs.655288///Hs.655288///Hs.655288///Hs.655288///Hs.655288///Hs.655288///Hs.655288///Hs.655288///Hs.655288///Hs.655288
7898357	0.0234392	0.000746797	1.08423	up	macrophage stimulating 1 (hepatocyte growth factor-like) | macrophage stimulating, pseudogene 9	BC044862|AY192149	MST1|MSTP9	NM_020998|NR_002729	Hs.349110///Hs.512587///Hs.655432///Hs.349110///Hs.512587///Hs.349110///Hs.512587///Hs.655432///Hs.655432///Hs.655432
7948696	0.0109531	0.000183251	1.17637	up	metastasis associated 1 family, member 2	BC053650	MTA2	NM_004739	Hs.173043///Hs.173043///Hs.173043
8170443	0.0291563	0.00116027	1.12564	down	myotubularin related protein 1	AK226109	MTMR1	NM_003828	Hs.347187///Hs.347187///Hs.347187///Hs.347187
7987048	0.00431537	1.86761e-05	1.25744	down	myotubularin related protein 10	BC063296	MTMR10	NM_017762	Hs.30141///Hs.30141///Hs.30141///Hs.30141
8111339	0.0161255	0.000383333	1.34789	down	myotubularin related protein 12	BC057393	MTMR12	NM_001040446	Hs.481836///Hs.481836///Hs.481836///Hs.481836///Hs.481836
7951112	0.0323931	0.00142903	1.25013	down	myotubularin related protein 2	AB028996	MTMR2	NM_201278|NM_201281|NM_016156	Hs.181326///Hs.181326///Hs.181326///Hs.181326///Hs.181326///Hs.181326///Hs.181326
8098705	0.0104148	0.000166292	1.1518	down	mitochondrial translational release factor 1-like	AK290662	MTRF1L	NM_019041|NM_001114184	Hs.225836///Hs.304818///Hs.225836///Hs.304818///Hs.225836///Hs.304818///Hs.225836///Hs.304818///Hs.225836///Hs.304818///Hs.225836///Hs.304818
8130383	0.00492288	2.93554e-05	1.17393	down	mitochondrial translational release factor 1-like	BC011873	MTRF1L	NM_019041|NM_001114184	Hs.225836///Hs.304818///Hs.225836///Hs.304818///Hs.225836///Hs.304818///Hs.225836///Hs.304818///Hs.225836///Hs.304818///Hs.225836///Hs.304818
8104422	0.02777	0.00105336	1.20532	down	5-methyltetrahydrofolate-homocysteine methyltransferase reductase	AF025794	MTRR	NM_002454|NM_024010	Hs.481551///Hs.481551///Hs.481551///Hs.481551
7905968	0.00492288	2.7167e-05	1.17876	up	metaxin 1	BC001906	MTX1	NM_002455|NM_198883	Hs.490874///Hs.490874///Hs.490874///Hs.490874///Hs.490874
7994659	0.0149518	0.000334911	1.34856	up	major vault protein	BC015623	MVP	NM_017458|NM_005115	Hs.632177///Hs.632177///Hs.632177///Hs.632177///Hs.632177
8098995	0.0313309	0.00131662	1.23018	up	MAX dimerization protein 4	AF082740	MXD4	NM_006454	Hs.655020///Hs.655020///Hs.655020
8056217	0.0491457	0.00292876	1.36891	up	matrix-remodelling associated 7	BC053983	MXRA7	NM_198530	Hs.250723///Hs.597019///Hs.250723///Hs.597019
8031047	0.0141223	0.000294851	1.72112	down	myeloid-associated differentiation marker	BC095412	MYADM	NM_001020818|NM_001020819|NM_138373|NM_001020821|NM_001020820	Hs.380906///Hs.380906///Hs.380906///Hs.380906///Hs.380906///Hs.380906///Hs.380906///Hs.380906///Hs.380906///Hs.380906///Hs.380906
8122202	0.00396065	1.4786e-05	1.34352	down	v-myb myeloblastosis viral oncogene homolog (avian)	AJ606317	MYB	NM_005375	Hs.654446///Hs.654446///Hs.654446///Hs.654446///Hs.654446///Hs.654446///Hs.654446///Hs.654446
7978021	0.0155294	0.000359301	1.07533	up	myosin, heavy chain 7, cardiac muscle, beta	M58018	MYH7	NM_000257	Hs.678918///Hs.678918///Hs.678918///Hs.678918///Hs.678918
7999233	0.0194146	0.000537777	1.19108	up	cytokine-like nuclear factor n-pac	BC047223	N-PAC	NM_032569	Hs.387255///Hs.387255///Hs.387255///Hs.387255
8110430	0.0266243	0.000952561	1.13691	up	Nedd4 binding protein 3	BC053323	N4BP3	NM_015111	Hs.101761///Hs.101761///Hs.101761
7970467	0.0271761	0.000996684	1.15548	up	N-6 adenine-specific DNA methyltransferase 2 (putative)	BC018091	N6AMT2	NM_174928	Hs.26674///Hs.26674///Hs.26674///Hs.26674
7999279	0.0224407	0.000693549	1.18615	up	N-acetylglucosamine-1-phosphodiester alpha-N-acetylglucosaminidase	BC012194	NAGPA	NM_016256	Hs.21334///Hs.21334///Hs.21334///Hs.21334
7953675	0.0475451	0.00275668	1.11073	down	Nanog homeobox | Nanog homeobox pseudogene 8	AB093576|BC069807	NANOG|NANOGP8	NM_024865	Hs.661360///Hs.661360///Hs.661360///Hs.661360///Hs.635882
7987365	0.0496073	0.00296958	1.10324	down	Nanog homeobox | Nanog homeobox pseudogene 8	BC069807|AB093576	NANOG|NANOGP8	NM_024865	Hs.661360///Hs.661360///Hs.661360///Hs.635882///Hs.661360
8010804	0.00642325	5.68204e-05	1.20557	up	nuclear prelamin A recognition factor	BC000438	NARF	NM_001038618|NM_031968|NM_012336|NM_001083608	Hs.256526///Hs.256526///Hs.256526///Hs.256526///Hs.256526///Hs.256526///Hs.256526///Hs.256526///Hs.256526
8097480	0.0252592	0.00086964	1.27773	down	NMDA receptor regulated 1	AY039242	NARG1	NM_057175	Hs.555985///Hs.555985///Hs.555985///Hs.555985
7939265	0.0258488	0.000901856	1.20869	down	N-acetyltransferase 10	BC035558	NAT10	NM_024662	Hs.577281///Hs.577281///Hs.577281
8018209	0.0248752	0.000839851	1.17173	up	N-acetyltransferase 9	BC004195	NAT9	NM_015654	Hs.144058///Hs.144058///Hs.144058
8074082	0.0319953	0.00139551	1.15516	up	non-SMC condensin II complex, subunit H2	BC001298	NCAPH2	NM_152299|NM_014551	Hs.180903///Hs.180903///Hs.180903///Hs.180903///Hs.180903///Hs.180903///Hs.180903///Hs.180903
8063211	0.0426009	0.00229134	1.19857	down	nuclear receptor coactivator 3	AF012108	NCOA3	NM_181659|NM_006534	Hs.697989///Hs.697989///Hs.697989///Hs.697989///Hs.697989///Hs.697989///Hs.697989///Hs.697989
8012961	0.0442213	0.00242939	1.20638	down	nuclear receptor co-repressor 1	AB028970	NCOR1	NM_006311	Hs.462323///Hs.462323///Hs.462323///Hs.462323///Hs.462323///Hs.462323///Hs.462323///Hs.462323
8031387	0.0448002	0.0024835	1.35404	up	natural cytotoxicity triggering receptor 1	BC064806	NCR1	NM_004829	Hs.97084///Hs.97084///Hs.97084///Hs.97084///Hs.97084///Hs.97084
8027205	0.0331012	0.00148595	1.15738	up	NADH dehydrogenase (ubiquinone) 1 alpha subcomplex, 13	AF261134	NDUFA13	NM_015965	Hs.534453///Hs.534453///Hs.534453
8105499	0.0468898	0.00269461	1.11397	up	NADH dehydrogenase (ubiquinone) 1 alpha subcomplex, assembly factor 2	AF087990	NDUFAF2	NM_174889	Hs.591757///Hs.591757///Hs.591757
7992402	0.0334001	0.00150938	1.15949	up	NADH dehydrogenase (ubiquinone) 1 beta subcomplex, 10, 22kDa	BC007509	NDUFB10	NM_004548	Hs.513266///Hs.513266///Hs.513266
8104298	0.0274667	0.00101021	1.2079	up	NADH dehydrogenase (ubiquinone) Fe-S protein 6, 13kDa (NADH-coenzyme Q reductase)	AF044959	NDUFS6	NM_004553	Hs.408257///Hs.408257///Hs.408257
7941946	0.00927076	0.000127708	1.16117	up	NADH dehydrogenase (ubiquinone) flavoprotein 1, 51kDa	AF053070	NDUFV1	NM_007103	Hs.7744///Hs.7744///Hs.7744
8144658	0.0293664	0.00119195	1.13784	up	nei like 2 (E. coli)	BX537529|AB079070	NEIL2	NM_145043	Hs.293818///Hs.293818///Hs.293818///Hs.293818///Hs.293818///Hs.293818
7925954	0.03286	0.001463	1.3554	down	neuroepithelial cell transforming gene 1	BC053553	NET1	NM_001047160|NM_005863	Hs.25155///Hs.25155///Hs.25155///Hs.25155///Hs.25155///Hs.25155///Hs.25155
8154793	0.048273	0.00282781	1.15778	down	nuclear transcription factor, X-box binding 1	BC012151	NFX1	NM_002504|NM_147133|NM_147134	Hs.413074///Hs.413074///Hs.413074///Hs.413074///Hs.413074///Hs.413074///Hs.413074///Hs.413074
8075263	0.00567778	4.3546e-05	1.19389	up	nipsnap homolog 1 (C. elegans)	BC006473	NIPSNAP1	NM_003634	Hs.173878///Hs.173878///Hs.173878
8174737	0.0181095	0.000475753	1.24204	up	NFKB activating protein	AY388958	NKAP	NM_024528	Hs.522771///Hs.522771///Hs.522771
7959146	0.0185218	0.000495069	1.25946	up	non-metastatic cells 2, protein (NM23B) expressed in, pseudogene 1		NME2P1	NR_001577
7911359	0.0307873	0.001287	1.2719	up	nucleolar complex associated 2 homolog (S. cerevisiae)	BC003555	NOC2L	NM_015658	Hs.405987///Hs.405987///Hs.405987
7951497	0.0268067	0.000963692	1.37611	down	nuclear protein, ataxia-telangiectasia locus	D83243	NPAT	NM_002519	Hs.171061///Hs.171061///Hs.171061
8007976	0.0284339	0.00110344	1.21852	down	aminopeptidase puromycin sensitive	BC065294	NPEPPS	NM_006310	Hs.443837///Hs.443837///Hs.443837
7999766	0.0241472	0.000789067	1.22205	down	nuclear pore complex interacting protein | hypothetical protein LOC339047 | similar to LOC339047 protein | LOC399491 protein	AF132984|BC008178|AK131084	NPIP|LOC339047|LOC100132540|LOC100132620|LOC399491	NM_006985|XM_001717235	Hs.694739///Hs.694739///Hs.694739///Hs.513373///Hs.619009///Hs.648395///Hs.694739///Hs.694739///Hs.710490///Hs.711149///Hs.694739///Hs.710490///Hs.711149///Hs.694739///Hs.710490///Hs.711149///Hs.513373///Hs.619009///Hs.648395///Hs.694739///Hs.513373///Hs.619009///Hs.648395///Hs.694739///Hs.513373///Hs.619009///Hs.648395///Hs.694739///Hs.513373///Hs.619009///Hs.648395///Hs.513373///Hs.619009///Hs.…
8014956	0.0201496	0.000566495	1.28684	down	nuclear receptor subfamily 1, group D, member 1 | thyroid hormone receptor, alpha (erythroblastic leukemia viral (v-erb-a) oncogene homolog, avian)	M24898|M24900	NR1D1|THRA	NM_021724	Hs.592130///Hs.592130///Hs.592130///Hs.724///Hs.592130
8035628	0.0118055	0.00021329	1.14945	up	nuclear receptor 2C2-associated protein	BC057837	NR2C2AP	NM_176880	Hs.708153///Hs.708153///Hs.708153
8136140	0.0486693	0.00288019	1.18877	up	nuclear respiratory factor 1	L22454	NRF1	NM_005011|NM_001040110	Hs.654363///Hs.654363///Hs.654363///Hs.654363///Hs.654363///Hs.654363///Hs.654363///Hs.654363///Hs.654363
7992388	0.00949724	0.000133067	1.22232	up	nucleotide binding protein 2 (MinD homolog, E. coli)	BC008005	NUBP2	NM_012225	Hs.256549///Hs.256549///Hs.256549///Hs.256549
8013908	0.0355605	0.00169749	1.15188	down	nuclear fragile X mental retardation protein interacting protein 2	AY232289	NUFIP2	NM_020772	Hs.462598///Hs.462598///Hs.462598
8158783	0.00492288	3.03997e-05	1.19055	down	nucleoporin 214kDa	D14689	NUP214	NM_005085	Hs.654530///Hs.654530///Hs.654530///Hs.654530
7948839	0.0239825	0.000778811	1.21941	down	nuclear RNA export factor 1	BC028041	NXF1	NM_006362|NM_001081491	Hs.523739///Hs.523739///Hs.523739///Hs.523739
8024436	0.0339515	0.00156199	1.38307	up	ornithine decarboxylase antizyme 1	D87914	OAZ1	NM_004152	Hs.446427///Hs.446427///Hs.446427
7908347	0.0269718	0.000976401	1.33775	down	oculomedin	AF142063	OCLM	NM_022375	Hs.679230///Hs.679230
8026488	0.0131586	0.000266241	1.20076	down	olfactory receptor, family 10, subfamily H, member 5		OR10H5	NM_001004466	Hs.553676///Hs.553676
7939869	0.0411185	0.00216864	1.03831	down	olfactory receptor, family 4, subfamily X, member 1		OR4X1	NM_001004726	Hs.553742///Hs.553742
7946073	0.0306544	0.00127721	1.066	down	olfactory receptor, family 51, subfamily I, member 1		OR51I1	NM_001005288	Hs.553732///Hs.553732///Hs.553732
7938059	0.0138778	0.000286883	1.07264	down	olfactory receptor, family 52, subfamily N, member 2		OR52N2	NM_001005174	Hs.553737///Hs.553737
8014916	0.00798754	8.90902e-05	1.42857	up	ORM1-like 3 (S. cerevisiae)	BC017087	ORMDL3	NM_139280	Hs.514151///Hs.514151///Hs.514151///Hs.514151
7940840	0.0470635	0.00271462	1.15784	up	OTU domain, ubiquitin aldehyde binding 1	BC107701	OTUB1	NM_017670|NR_003089	Hs.473788///Hs.473788///Hs.473788///Hs.473788///Hs.473788///Hs.473788
8083447	0.0210227	0.000626893	1.26198	down	purinergic receptor P2Y, G-protein coupled, 1	U42030	P2RY1	NM_002563	Hs.654526///Hs.654526///Hs.654526
8151512	0.0269718	0.000975845	1.18343	down	phosphoprotein associated with glycosphingolipid microdomains 1	AK289818	PAG1	NM_018440	Hs.266175///Hs.266175///Hs.266175
8095221	0.0483959	0.00283947	1.18461	down	phosphoribosylaminoimidazole carboxylase, phosphoribosylaminoimidazole succinocarboxamide synthetase	BC010273	PAICS	NM_001079525|NM_006452|NM_001079524	Hs.518774///Hs.709570///Hs.518774///Hs.709570///Hs.518774///Hs.709570///Hs.518774///Hs.709570///Hs.518774///Hs.709570///Hs.518774///Hs.709570
7968274	0.0107234	0.000175453	1.16921	down		BC128179	PAN3	NM_175854	Hs.656549///Hs.656549///Hs.656549///Hs.656549///Hs.656549///Hs.656549///Hs.656549
8060722	0.0252592	0.000869334	1.18433	up	pantothenate kinase 2 (Hallervorden-Spatz syndrome)	AF494409	PANK2	NM_153638|NM_153640|NM_024960	Hs.516859///Hs.516859///Hs.516859///Hs.516859///Hs.516859///Hs.516859///Hs.516859///Hs.516859
7911730	0.0111151	0.000192905	1.19808	up	pantothenate kinase 4	BC043496	PANK4	NM_018216	Hs.26156///Hs.26156///Hs.26156
8101237	0.0348864	0.0016304	1.18607	down	progestin and adipoQ receptor family member III	BC031256	PAQR3	NM_001040202	Hs.657312///Hs.657312///Hs.657312///Hs.657312///Hs.657312///Hs.657312///Hs.657312
7897404	0.0357949	0.00171905	1.24595	up	Parkinson disease (autosomal recessive, early onset) 7	BC008188	PARK7	NM_007262|NM_001123377	Hs.419640///Hs.419640///Hs.419640///Hs.419640///Hs.419640///Hs.419640///Hs.419640
7990165	0.0152484	0.000344366	1.21417	down	poly (ADP-ribose) polymerase family, member 6	BC110902	PARP6	NM_020214	Hs.270244///Hs.270244///Hs.270244///Hs.270244///Hs.270244
7948399	0.0290712	0.00114424	1.30037	down	protein associated with topoisomerase II homolog 1 (yeast)	AL831992	PATL1	NM_152716	Hs.591960///Hs.591960///Hs.591960
8053187	0.0121384	0.000229329	1.17191	down	polycomb group ring finger 1	AK125742	PCGF1	NM_032673	Hs.316750///Hs.316750///Hs.316750///Hs.316750
7971563	0.0290712	0.00114909	1.25042	up	PEST proteolytic signal containing nuclear protein	BC022001	PCNP	NM_020357	Hs.654949///Hs.654949///Hs.654949///Hs.654949
8093086	0.020219	0.000575775	1.16724	up	phosphate cytidylyltransferase 1, choline, alpha	BC046355	PCYT1A	NM_005017	Hs.435767///Hs.435767///Hs.435767
8141273	0.00205594	2.3493e-06	1.32412	up	PDGFA associated protein 1	BC007873	PDAP1	NM_014891	Hs.632296///Hs.632296///Hs.632296
8059731	0.0206211	0.000605412	1.25666	up	phosphodiesterase 6D, cGMP-specific, rod, delta	AF022912	PDE6D	NM_002601	Hs.516808///Hs.516808///Hs.516808
7997025	0.0482009	0.0028147	1.34736	down	pyruvate dehydrogenase phosphatase regulatory subunit	BC150251	PDPR	NM_017990	Hs.655245///Hs.655245///Hs.655245
8065596	0.0252592	0.000865097	1.16721	up	p53 and DNA damage regulated 1	AY286301	PDRG1	NM_030815	Hs.435755///Hs.435755///Hs.435755
7926807	0.0334001	0.00152055	1.27997	down	prenyl (decaprenyl) diphosphate synthase, subunit 1	AB210838	PDSS1	NM_014317	Hs.558468///Hs.558468///Hs.558468///Hs.558468///Hs.558468///Hs.558468
7959070	0.00723532	7.4947e-05	1.2659	up	phosphatidylethanolamine binding protein 1	BC031102	PEBP1	NM_002567	Hs.433863///Hs.433863///Hs.433863
7959078	0.00492288	2.76568e-05	1.64494	up	phosphatidylethanolamine binding protein 1		PEBP1	XM_001720379
7974533	0.0293323	0.00118368	1.2536	down	pellino homolog 2 (Drosophila)	BC009476	PELI2	NM_021255	Hs.657926///Hs.657926///Hs.657926
7897378	0.0104148	0.00016389	1.22063	down	period homolog 3 (Drosophila)	BC146781	PER3	NM_016831	Hs.533339///Hs.533339///Hs.533339///Hs.533339///Hs.533339
7921786	0.0320981	0.00140455	1.17951	up	prefoldin subunit 2	AF117237	PFDN2	NM_012394	Hs.492516///Hs.492516///Hs.492516
8069057	0.0204739	0.000593603	1.28875	up	phosphofructokinase, liver	BC006422	PFKL	NM_001002021|NM_002626	Hs.255093///Hs.255093///Hs.255093///Hs.255093///Hs.255093///Hs.255093
7965480	0.0436277	0.00237673	1.20508	up	phosphoglycerate mutase family member 4 | phosphoglycerate mutase 1 (brain) | similar to phosphoglycerate mutase processed protein	BC010038	PGAM4|PGAM1|LOC728188	NM_001029891|NM_002629	Hs.632822///Hs.632918///Hs.632918///Hs.632918///Hs.632822///Hs.632822
7953812	0.00915953	0.000120406	1.22012	down	polyhomeotic homolog 1 (Drosophila) | similar to polyhomeotic 1-like	BC073964	PHC1|LOC653441	NM_004426	Hs.305985///Hs.305985///Hs.305985///Hs.524481///Hs.524481
7963869	0.0147471	0.000325924	1.20211	down	polyhomeotic homolog 1 (Drosophila) | similar to polyhomeotic 1-like	BC073964	PHC1|LOC653441	NM_004426	Hs.305985///Hs.305985///Hs.305985///Hs.524481///Hs.524481
8037315	0.0297617	0.00122301	1.15313	up	pleckstrin homology-like domain, family B, member 3	BC070094	PHLDB3	NM_198850	Hs.631581///Hs.631581///Hs.631581
7984453	0.0207106	0.000612813	1.23214	down	protein inhibitor of activated STAT, 1	AF167160	PIAS1	NM_016166	Hs.162458///Hs.162458///Hs.162458
8023133	0.0463797	0.00261967	1.20542	down	protein inhibitor of activated STAT, 2	AF077954	PIAS2	NM_004671|NM_173206	Hs.658013///Hs.658013///Hs.658013///Hs.658013///Hs.658013
7904812	0.0111151	0.000192717	1.23602	down	protein inhibitor of activated STAT, 3	BC001154	PIAS3	NM_006099	Hs.435761///Hs.435761///Hs.435761///Hs.435761///Hs.435761///Hs.435761
8065762	0.017514	0.000444621	1.2073	down	phosphatidylinositol glycan anchor biosynthesis, class U	AY422169	PIGU	NM_080476	Hs.253319///Hs.253319///Hs.253319///Hs.253319
8038382	0.0202146	0.000570187	1.23983	up	PIH1 domain containing 1	BC001108	PIH1D1	NM_017916	Hs.5245///Hs.5245///Hs.5245
8090639	0.0426487	0.00229784	1.20551	down	phosphoinositide-3-kinase, regulatory subunit 4	BC110318	PIK3R4	NM_014602	Hs.149032///Hs.149032///Hs.149032
8025506	0.0104115	0.000162672	1.24167	up	peptidylprolyl cis/trans isomerase, NIMA-interacting 1	AK092970	PIN1	NM_006221	Hs.465849///Hs.465849///Hs.465849///Hs.465849
8130408	0.0201267	0.000562142	1.34028	down		AK289917	PIP3-E	NM_015553	Hs.146100///Hs.146100///Hs.146100///Hs.146100
8047865	0.0453677	0.00251752	1.16762	down	phosphatidylinositol-3-phosphate/phosphatidylinositol 5-kinase, type III	AY457063	PIP5K3	NM_015040|NM_152671	Hs.173939///Hs.173939///Hs.173939///Hs.173939///Hs.173939///Hs.173939///Hs.173939
7902822	0.0252592	0.000867742	1.31626	down	protein kinase N2	U33052	PKN2	NM_006256	Hs.440833///Hs.440833///Hs.440833///Hs.440833///Hs.440833///Hs.440833
8153568	0.0153203	0.000351146	1.291	up	plectin 1, intermediate filament binding protein 500kDa	AY480051	PLEC1	NM_201384|NM_201380|NM_201383|NM_201378|NM_201379|NM_000445|NM_201381|NM_201382	Hs.434248///Hs.434248///Hs.434248///Hs.434248///Hs.434248///Hs.434248///Hs.434248///Hs.434248///Hs.434248///Hs.434248///Hs.434248///Hs.434248///Hs.434248///Hs.434248///Hs.434248///Hs.434248///Hs.434248
8145977	0.0045997	2.28957e-05	1.52189	up	pleckstrin homology domain containing, family A (phosphoinositide binding specific) member 2	AK291842	PLEKHA2	NM_021623	Hs.369123///Hs.369123///Hs.369123
8159337	0.00205594	2.20669e-06	1.22303	up	peptidase (mitochondrial processing) alpha	BC111399	PMPCA	NM_015160	Hs.495471///Hs.495471///Hs.495471///Hs.495471
7920567	0.0221793	0.000676929	1.23006	up	phosphomevalonate kinase	BC007694	PMVK	NM_006556	Hs.30954///Hs.30954///Hs.30954
8139299	0.0189995	0.000518427	1.11719	up	polymerase (DNA directed), delta 2, regulatory subunit 50kDa	BC000459	POLD2	NM_006230	Hs.306791///Hs.306791///Hs.306791///Hs.306791
8155268	0.0275563	0.00102424	1.33488	up	polymerase (RNA) I polypeptide E, 53kDa	BC001337	POLR1E	NM_022490	Hs.591087///Hs.591087///Hs.591087///Hs.591087
8055089	0.0147474	0.000326935	1.19091	up	polymerase (RNA) II (DNA directed) polypeptide D	BC017205	POLR2D	NM_004805	Hs.708111///Hs.708111///Hs.708111
8036276	0.0380103	0.00189712	1.12493	up	polymerase (RNA) II (DNA directed) polypeptide I, 14.5kDa	BC067794	POLR2I	NM_006233	Hs.47062///Hs.47062///Hs.47062
8141762	0.0370332	0.00181361	1.09671	up	polymerase (RNA) II (DNA directed) polypeptide J, 13.3kDa	BC065711	POLR2J	NM_006234	Hs.654952///Hs.654952///Hs.654952///Hs.654952
7945573	0.0482682	0.0028253	1.18075	up	polymerase (RNA) II (DNA directed) polypeptide L, 7.6kDa	BC018649	POLR2L	NM_021128	Hs.441072///Hs.441072///Hs.441072
8025563	0.00927076	0.000126275	1.20301	up		BC033202|BC073827|AF030335	PPAN-P2RY11	NM_001040664|NM_020230|NM_002566	Hs.14468///Hs.14468///Hs.14468///Hs.14468///Hs.14468///Hs.14468
7989619	0.0230967	0.000724961	1.25144	up	peptidylprolyl isomerase B (cyclophilin B)	BC008848	PPIB	NM_000942	Hs.434937///Hs.434937///Hs.434937
7974198	0.0399653	0.00207301	1.19618	up	peptidylprolyl isomerase (cyclophilin)-like 5	BC064133	PPIL5	NM_152329|NM_203467	Hs.710054///Hs.710054///Hs.710054///Hs.710054///Hs.710054///Hs.710054///Hs.710054
8049784	0.020219	0.00057286	1.35718	up	protein phosphatase 1, regulatory (inhibitor) subunit 7	BC000910	PPP1R7	NM_002712	Hs.36587///Hs.36587///Hs.36587///Hs.36587
8158523	0.01525	0.000345105	1.1995	up	protein phosphatase 2A activator, regulatory subunit 4	BC002545	PPP2R4	NM_178001|NM_178000|NM_021131|NM_178003	Hs.400740///Hs.400740///Hs.400740///Hs.400740///Hs.400740///Hs.400740///Hs.400740///Hs.400740///Hs.400740///Hs.400740///Hs.400740
7994756	0.010141	0.000153305	1.38135	up	protein phosphatase 4 (formerly X), catalytic subunit	BC001416	PPP4C	NM_002720	Hs.534338///Hs.534338///Hs.534338
8067248	0.0437095	0.0023832	1.23283	down	protein phosphatase 4, regulatory subunit 1-like	AK057583	PPP4R1L	NR_003505	Hs.473179///Hs.473179///Hs.473179///Hs.473179///Hs.473179///Hs.473179///Hs.473179
8151240	0.0319953	0.00139146	1.07201	down	PR domain containing 14	AF319458	PRDM14	NM_024504	Hs.287532///Hs.287532///Hs.287532
8034544	0.0173887	0.000436263	1.1464	up	peroxiredoxin 2	BC064138	PRDX2	NM_005809|NM_181738	Hs.706768///Hs.706768///Hs.706768///Hs.706768
7940996	0.0317113	0.00135486	1.27211	up	peroxiredoxin 5	AF124993|AF242525	PRDX5	NM_012094|NM_181651|NM_181652	Hs.502823///Hs.502823///Hs.502823///Hs.502823///Hs.502823///Hs.502823///Hs.502823///Hs.502823///Hs.502823
8051928	0.0275563	0.0010244	1.40348	down	prolyl endopeptidase-like	DQ023504	PREPL	NM_006036|NM_001042385|NM_001042386	Hs.444349///Hs.444349///Hs.444349///Hs.444349///Hs.444349///Hs.444349///Hs.444349
7902594	0.0434513	0.00235711	1.43613	down	protein kinase, cAMP-dependent, catalytic, beta	BC035058	PRKACB	NM_182948|NM_002731|NM_207578	Hs.487325///Hs.487325///Hs.487325///Hs.487325///Hs.487325///Hs.487325///Hs.487325///Hs.487325///Hs.487325///Hs.487325///Hs.487325///Hs.487325///Hs.487325///Hs.487325
8009301	0.0275563	0.00102031	1.37632	down	protein kinase C, alpha	BC109273	PRKCA	NM_002737	Hs.531704///Hs.708867///Hs.531704///Hs.708867///Hs.531704///Hs.708867
8025895	0.0262478	0.000927875	1.20845	up	protein kinase C substrate 80K-H	J03075	PRKCSH	NM_002743|NM_001001329	Hs.610830///Hs.610830///Hs.610830///Hs.610830
8051547	0.0269069	0.000969773	1.26012	down	protein kinase D3	AB015982	PRKD3	NM_005813	Hs.696257///Hs.696257///Hs.696257///Hs.696257
8135162	0.0205498	0.000601426	1.15148	up	PRKR interacting protein 1 (IL11 inducible)	BC014298	PRKRIP1	NM_024653	Hs.406395///Hs.406395///Hs.406395
8030437	0.00558051	3.92223e-05	1.28093	up	protein arginine methyltransferase 1	D66904	PRMT1	NM_198319|NM_001536|NM_198318	Hs.20521///Hs.20521///Hs.20521///Hs.20521///Hs.20521///Hs.20521///Hs.20521///Hs.20521
8031102	0.0466088	0.00264107	1.10908	up	PRP31 pre-mRNA processing factor 31 homolog (S. cerevisiae)	AY040822	PRPF31	NM_015629	Hs.515598///Hs.515598///Hs.515598///Hs.515598///Hs.515598///Hs.515598
8116664	0.0104148	0.000163676	1.2656	down	PRP4 pre-mRNA processing factor 4 homolog B (yeast)	AF283465	PRPF4B	NM_003913	Hs.159014///Hs.159014///Hs.159014///Hs.159014
8064218	0.0237597	0.000762929	1.17313	up	PRP6 pre-mRNA processing factor 6 homolog (S. cerevisiae)	AF026031	PRPF6	NM_012469	Hs.31334///Hs.31334///Hs.31334
8107750	0.016672	0.000408791	1.30466	down	proline-rich coiled-coil 1	AL831963	PRRC1	NM_130809	Hs.483259///Hs.483259///Hs.483259///Hs.483259///Hs.483259
8030049	0.00672261	6.53764e-05	1.40549	up	pleckstrin homology, Sec7 and coiled-coil domains 2 (cytohesin-2)	BC038713	PSCD2	NM_017457|NM_004228	Hs.144011///Hs.144011///Hs.144011///Hs.144011///Hs.144011
8037290	0.0200642	0.000559472	1.13912	down	pregnancy specific beta-1-glycoprotein 9	BC020759	PSG9	NM_002784	Hs.502092///Hs.502092///Hs.502092///Hs.502092///Hs.502092
8067382	0.0334001	0.00152274	1.26347	up	proteasome (prosome, macropain) subunit, alpha type, 7	BC004427	PSMA7	NM_002792	Hs.233952///Hs.233952///Hs.233952///Hs.233952///Hs.233952///Hs.233952
8002133	0.00103852	6.41739e-07	1.60217	up	proteasome (prosome, macropain) subunit, beta type, 10 | chymotrypsin-like	BC017198|AK090445	PSMB10|CTRL	NM_002801	Hs.9661///Hs.9661///Hs.9661///Hs.654546
8006812	0.0319298	0.0013818	1.4426	up	proteasome (prosome, macropain) subunit, beta type, 3	BC013008	PSMB3	NM_002795	Hs.82793///Hs.82793///Hs.82793
7905395	0.0290551	0.0011396	1.20432	up	proteasome (prosome, macropain) subunit, beta type, 4	S71381	PSMB4	NM_002796	Hs.89545///Hs.89545///Hs.89545
7977879	0.0484709	0.00285504	1.2314	up	proteasome (prosome, macropain) subunit, beta type, 5	BX538001	PSMB5	NM_002797	Hs.422990///Hs.422990///Hs.422990///Hs.422990///Hs.422990
8003953	0.0034488	1.09482e-05	1.56481	up	proteasome (prosome, macropain) subunit, beta type, 6	D29012	PSMB6	NM_002798	Hs.77060///Hs.77060///Hs.77060
7947867	0.00360234	1.21242e-05	1.32554	up	proteasome (prosome, macropain) 26S subunit, ATPase, 3	BC106920	PSMC3	NM_002804	Hs.250758///Hs.250758///Hs.250758
8028756	0.00915953	0.000121159	1.3042	up	proteasome (prosome, macropain) 26S subunit, ATPase, 4	BC014488	PSMC4	NM_006503|NM_153001	Hs.211594///Hs.211594///Hs.211594///Hs.211594
8009227	0.0068096	6.685e-05	1.60076	up	proteasome (prosome, macropain) 26S subunit, ATPase, 5	BC001932	PSMC5	NM_002805	Hs.79387///Hs.79387///Hs.79387///Hs.79387
7937287	0.0339058	0.00155644	1.28752	up	proteasome (prosome, macropain) 26S subunit, non-ATPase, 13	BC001100	PSMD13	NM_002817|NM_175932	Hs.134688///Hs.134688///Hs.134688///Hs.134688///Hs.134688
8084423	0.0185218	0.000492639	1.20738	up	proteasome (prosome, macropain) 26S subunit, non-ATPase, 2	AK095245	PSMD2	NM_002808	Hs.518464///Hs.518464///Hs.518464///Hs.518464
7905374	0.0355253	0.00168094	1.27037	up	proteasome (prosome, macropain) 26S subunit, non-ATPase, 4	AB033605	PSMD4	NM_002810	Hs.505059///Hs.505059///Hs.505059///Hs.505059
8028380	0.012548	0.000240584	1.27186	up	proteasome (prosome, macropain) 26S subunit, non-ATPase, 8	BC001164	PSMD8	NM_002812	Hs.78466///Hs.78466///Hs.78466
7973564	0.0088182	0.00011258	1.32272	up	proteasome (prosome, macropain) activator subunit 1 (PA28 alpha)	L07633	PSME1	NM_176783|NM_006263	Hs.75348///Hs.75348///Hs.75348///Hs.75348///Hs.75348
7978123	0.0337426	0.00154384	1.59708	up	proteasome (prosome, macropain) activator subunit 2 (PA28 beta)	BC004368	PSME2	NM_002818	Hs.434081///Hs.512410///Hs.434081///Hs.512410///Hs.434081///Hs.512410///Hs.434081///Hs.512410
8156506	0.0334001	0.00151485	1.07733	down	protein tyrosine phosphatase domain containing 1	AK289692	PTPDC1	NM_152422|NM_177995	Hs.437943///Hs.437943///Hs.437943///Hs.437943///Hs.437943
8153536	0.000387719	1.05099e-07	1.47276	up	poly-U binding splicing factor 60KDa	BC011265	PUF60	NM_078480|NM_014281	Hs.521924///Hs.521924///Hs.521924///Hs.521924///Hs.521924
7959986	0.00767723	8.42389e-05	1.16559	up	pseudouridylate synthase 1	BC009505	PUS1	NM_025215|NM_001002019|NM_001002020	Hs.592004///Hs.592004///Hs.592004///Hs.592004///Hs.592004///Hs.592004
7924669	0.0456265	0.0025443	1.15018	up	pyrroline-5-carboxylate reductase family, member 2	AK001508	PYCR2	NM_013328	Hs.654718///Hs.654718///Hs.654718///Hs.654718///Hs.654718///Hs.654718
8025728	0.0380103	0.00189828	1.15032	up	queuine tRNA-ribosyltransferase 1 (tRNA-guanine transglycosylase)	AF302783	QTRT1	NM_031209	Hs.631638///Hs.631638///Hs.631638
8145272	0.0243187	0.000800274	1.11618	up	R3H domain and coiled-coil containing 1	BC032421	R3HCC1		Hs.458644///Hs.458644
8150225	0.0315466	0.00133328	1.43883	down	RAB11 family interacting protein 1 (class I)	AY280968	RAB11FIP1	NM_001002814|NM_001002233|NM_025151	Hs.696035///Hs.696035///Hs.696035///Hs.696035///Hs.696035///Hs.696035///Hs.696035
8097507	0.00902853	0.000117762	1.32867	up		AF350420	RAB33B	NM_031296	Hs.591679///Hs.591679///Hs.591679
8028930	0.00600705	4.92812e-05	1.25069	up		BC046927	RAB4B	NM_016154	Hs.631539///Hs.631539///Hs.631539///Hs.631539
8000616	0.0370332	0.00181117	1.12546	up	rabaptin, RAB GTPase binding effector protein 2	AK092299	RABEP2	NM_024816	Hs.555978///Hs.555978///Hs.555978///Hs.555978
8157700	0.0123299	0.000235266	1.13823	down	RAB GTPase activating protein 1	BC054492	RABGAP1	NM_012197	Hs.271341///Hs.271341///Hs.271341///Hs.271341///Hs.271341
8071332	0.02777	0.00105079	1.2639	up	RAN binding protein 1	D38076	RANBP1	NM_002882	Hs.24763///Hs.24763///Hs.24763
8033075	0.0248752	0.000837599	1.15458	down	RAN binding protein 3	AK025300	RANBP3	NM_003624|NM_007322|NM_007320	Hs.531752///Hs.531752///Hs.531752///Hs.531752///Hs.531752///Hs.531752///Hs.531752
8083094	0.0246163	0.000819144	1.38416	down	RAS p21 protein activator 2	D82880	RASA2	NM_006506	Hs.655941///Hs.655941///Hs.655941
8087640	0.020957	0.000623	1.26379	up	Ras association (RalGDS/AF-6) domain family member 1	AF102771	RASSF1	NM_007182|NM_170714|NM_170712|NM_170713	Hs.476270///Hs.476270///Hs.476270///Hs.476270///Hs.476270///Hs.476270///Hs.476270///Hs.476270///Hs.476270///Hs.476270///Hs.476270///Hs.476270///Hs.476270///Hs.476270
8122909	0.0166939	0.000411636	1.13071	down	RNA binding motif protein 16	BC070071	RBM16	NM_014892	Hs.591329///Hs.591329///Hs.591329///Hs.591329
8108927	0.0204739	0.000594484	1.1947	down	RNA binding motif protein 27		RBM27	NM_018989	Hs.61441///Hs.61441
8167234	0.00642325	5.54093e-05	1.43314	up	RNA binding motif (RNP1, RRM) protein 3	BX647914	RBM3	NM_006743	Hs.301404///Hs.301404///Hs.301404///Hs.301404///Hs.301404///Hs.301404
8056206	0.0261656	0.000920145	1.20739	down	RNA binding motif, single stranded interacting protein 1	BC018951	RBMS1	NM_016839|NM_016836|NM_002897	Hs.470412///Hs.470412///Hs.470412///Hs.470412///Hs.470412///Hs.470412///Hs.470412
8163972	0.0319953	0.00139115	1.17402	down	ring finger and CCCH-type zinc finger domains 2	AF255303	RC3H2	NM_001100588|NM_018835	Hs.533499///Hs.533499///Hs.533499///Hs.533499///Hs.533499///Hs.533499///Hs.533499///Hs.533499///Hs.533499
7899462	0.025307	0.00087362	1.13205	up	regulator of chromosome condensation 1 | SNHG3-RCC1 | small nucleolar RNA host gene (non-protein coding) 3	BC069198|AJ006835	RCC1|SNHG3-RCC1	NM_001048194|NM_001048197|NM_001048198|NM_001048195|NM_001048199|NM_001269|NR_002909	Hs.469723///Hs.469723///Hs.469723///Hs.469723///Hs.469723///Hs.469723///Hs.469723///Hs.469723///Hs.469723///Hs.469723
7912956	0.0112304	0.000197206	1.2495	up	regulator of chromosome condensation 2	BC053908	RCC2	NM_018715	Hs.380857///Hs.380857///Hs.380857///Hs.380857
7909529	0.0233759	0.000743392	1.22237	down	REST corepressor 3	AK131312	RCOR3	NM_018254	Hs.696152///Hs.696152///Hs.696152///Hs.696152
8133145	0.0138778	0.000285921	1.31427	up	calcitonin gene-related peptide-receptor component protein	BC040107	RCP9	NM_014478|NM_001040647|NM_001040648	Hs.300684///Hs.300684///Hs.300684///Hs.300684///Hs.300684///Hs.300684///Hs.300684
8050474	0.0497987	0.00300211	1.20123	up	retinol dehydrogenase 14 (all-trans/9-cis/11-cis) | 5'-nucleotidase, cytosolic IB	AY358511	RDH14|NT5C1B	NM_020905	Hs.288880///Hs.120319///Hs.288880///Hs.288880
8164907	0.0189995	0.000519287	1.20786	up	REX4, RNA exonuclease 4 homolog (S. cerevisiae)	AF273304	REXO4	NM_020385	Hs.438409///Hs.438409///Hs.438409///Hs.438409
8140151	0.0337339	0.00154078	1.17839	up	replication factor C (activator 1) 2, 40kDa	M87338	RFC2	NM_181471|NM_002914	Hs.647062///Hs.647062///Hs.647062///Hs.647062///Hs.647062
8106978	0.0107183	0.000174839	1.12748	down	Rieske (Fe-S) domain containing	BC035110	RFESD	NM_173362	Hs.399758///Hs.399758///Hs.399758///Hs.399758
7919971	0.0368665	0.00178751	1.2607	up	regulatory factor X, 5 (influences HLA class II expression)	BC017471	RFX5	NM_000449|NM_001025603	Hs.709229///Hs.709229///Hs.709229///Hs.709229///Hs.709229///Hs.709229
8027139	0.00857025	0.000105347	1.23324	up	regulatory factor X-associated ankyrin-containing protein	BC114563	RFXANK	NM_003721|NM_134440	Hs.296776///Hs.296776///Hs.296776///Hs.296776///Hs.296776///Hs.296776
8048772	0.0380103	0.00190124	1.21928	down	rhomboid domain containing 1	BC111056	RHBDD1	NM_032276	Hs.471514///Hs.471514///Hs.471514///Hs.471514
8041808	0.0248167	0.000831475	1.22605	up	ras homolog gene family, member Q	BC056154	RHOQ	NM_012249	Hs.709193///Hs.709193///Hs.709193
8118634	0.0111151	0.000193132	1.28381	up	ring finger protein 1	BC002922	RING1	NM_002931	Hs.631989///Hs.631989///Hs.631989///Hs.631989///Hs.631989
8178244	0.010142	0.000154414	1.29159	up	ring finger protein 1	BC002922	RING1	NM_002931	Hs.631989///Hs.631989///Hs.631989///Hs.631989///Hs.631989
8043310	0.00645588	6.08637e-05	1.3036	down	required for meiotic nuclear division 5 homolog A (S. cerevisiae)	BC012165	RMND5A	NM_022780	Hs.75277///Hs.75277///Hs.75277
8161024	0.0160055	0.000377693	1.67616	up	RNA component of mitochondrial RNA processing endoribonuclease		RMRP	NR_003051
8020806	0.0116707	0.000209779	1.6529	up	ring finger protein 125	BC012021	RNF125	NM_017831	Hs.633703///Hs.633703///Hs.633703
8161192	0.0286639	0.00112029	1.17632	down	ring finger protein 38	AF394047	RNF38	NM_194328|NM_194330|NM_022781|NM_194332|NM_194329	Hs.333503///Hs.333503///Hs.333503///Hs.333503///Hs.333503///Hs.333503///Hs.333503///Hs.333503///Hs.333503///Hs.333503///Hs.333503///Hs.333503///Hs.333503///Hs.333503
7945420	0.0221793	0.000675417	1.31826	up	ribonuclease/angiogenin inhibitor 1 | hypothetical protein FLJ23519	BC047730|AK027172	RNH1|FLJ23519	NM_002939|NM_203387|NM_203383|NM_203386|NM_203385|NM_203389|NM_203384|NM_203388	Hs.530687///Hs.530687///Hs.530687///Hs.530687///Hs.530687///Hs.530687///Hs.530687///Hs.530687///Hs.530687///Hs.530687///Hs.530687///Hs.530687///Hs.530687///Hs.530687///Hs.530687
8167040	0.0487058	0.00288479	1.14904	down	RNA, U12 small nuclear		RNU12	NR_000041
8169154	0.0262478	0.000926849	1.13563	down	novel protein similar to chondroitin sulfate GalNAcT-2 (GALNACT-2)		RP1-19N1.1	XM_001714305
7906072	0.0084034	9.76014e-05	1.18457	up	mitogen-activated protein-binding protein-interacting protein	BC024190	RP11-336K24.9	NM_014017	Hs.632483///Hs.632483///Hs.632483///Hs.632483///Hs.632483
8174862	0.0293019	0.00117899	1.06941	up	cancer/testis CT47 family, member 10 | cancer/testis CT47 family, member 11 | cancer/testis CT47 family, member 2 | cancer/testis CT47 family, member 3 | cancer/testis CT47 family, member 4 | cancer/testis CT47 family, member 5 | cancer/testis CT47 family, member 6 | cancer/testis CT47 family, member 8 | cancer/testis CT47 family, member 9 | cancer/testis CT47 family, member 7 | cancer/testis CT4…	BC029540	RP6-166C19.10|RP6-166C19.11|RP6-166C19.2|RP6-166C19.3|RP6-166C19.4|RP6-166C19.5|RP6-166C19.6|CT47.8|RP6-166C19.9|CT47.7|CT47.13|LOC652679	NM_001080137|NM_173571|NM_001080145|NM_001080144|NM_001080143|NM_001080142|NM_001080141|NM_001080139|NM_001080138|NM_001080140|NM_001080146	Hs.712505///Hs.522775///Hs.712504///Hs.673190///Hs.522775///Hs.673190///Hs.712504///Hs.712505///Hs.522775///Hs.673190///Hs.712504///Hs.712505///Hs.522775///Hs.673190///Hs.712504///Hs.712505///Hs.522775///Hs.673190///Hs.712504///Hs.712505///Hs.522775///Hs.673190///Hs.712504///Hs.712505///Hs.522775///Hs.673190///Hs.712504///Hs.712505///Hs.522775///Hs.673190///Hs.712504///Hs.712505///Hs.522775///Hs.…
8174882	0.0273688	0.00100534	1.07263	up	cancer/testis CT47 family, member 1 | cancer/testis CT47 family, member 10 | cancer/testis CT47 family, member 11 | cancer/testis CT47 family, member 2 | cancer/testis CT47 family, member 3 | cancer/testis CT47 family, member 4 | cancer/testis CT47 family, member 5 | cancer/testis CT47 family, member 6 | cancer/testis CT47 family, member 8 | cancer/testis CT47 family, member 9 | cancer/testis CT4…	BC029540	RP6-166C19.1|RP6-166C19.10|RP6-166C19.11|RP6-166C19.2|RP6-166C19.3|RP6-166C19.4|RP6-166C19.5|RP6-166C19.6|CT47.8|RP6-166C19.9|CT47.7	NM_001080146|NM_001080137|NM_173571|NM_001080145|NM_001080144|NM_001080143|NM_001080142|NM_001080141|NM_001080139|NM_001080138|NM_001080140	Hs.673190///Hs.712505///Hs.522775///Hs.712504///Hs.522775///Hs.673190///Hs.712504///Hs.712505///Hs.522775///Hs.673190///Hs.712504///Hs.712505///Hs.522775///Hs.673190///Hs.712504///Hs.712505///Hs.522775///Hs.673190///Hs.712504///Hs.712505///Hs.522775///Hs.673190///Hs.712504///Hs.712505///Hs.522775///Hs.673190///Hs.712504///Hs.712505///Hs.522775///Hs.673190///Hs.712504///Hs.712505///Hs.522775///Hs.…
8174837	0.0280974	0.00107743	1.07146	up	cancer/testis CT47 family, member 1 | cancer/testis CT47 family, member 10 | cancer/testis CT47 family, member 11 | cancer/testis CT47 family, member 2 | cancer/testis CT47 family, member 3 | cancer/testis CT47 family, member 4 | cancer/testis CT47 family, member 5 | cancer/testis CT47 family, member 6 | cancer/testis CT47 family, member 8 | cancer/testis CT47 family, member 9 | cancer/testis CT4…	BC029540	RP6-166C19.1|RP6-166C19.10|RP6-166C19.11|RP6-166C19.2|RP6-166C19.3|RP6-166C19.4|RP6-166C19.5|RP6-166C19.6|CT47.8|RP6-166C19.9|CT47.7|CT47.13|LOC652679	NM_001080146|NM_001080137|NM_173571|NM_001080145|NM_001080144|NM_001080143|NM_001080142|NM_001080141|NM_001080139|NM_001080138|NM_001080140	Hs.673190///Hs.712505///Hs.522775///Hs.712504///Hs.522775///Hs.673190///Hs.712504///Hs.712505///Hs.522775///Hs.673190///Hs.712504///Hs.712505///Hs.522775///Hs.673190///Hs.712504///Hs.712505///Hs.522775///Hs.673190///Hs.712504///Hs.712505///Hs.522775///Hs.673190///Hs.712504///Hs.712505///Hs.522775///Hs.673190///Hs.712504///Hs.712505///Hs.522775///Hs.673190///Hs.712504///Hs.712505///Hs.522775///Hs.…
8174841	0.0249593	0.000844363	1.07286	up	cancer/testis CT47 family, member 1 | cancer/testis CT47 family, member 10 | cancer/testis CT47 family, member 11 | cancer/testis CT47 family, member 2 | cancer/testis CT47 family, member 3 | cancer/testis CT47 family, member 4 | cancer/testis CT47 family, member 5 | cancer/testis CT47 family, member 6 | cancer/testis CT47 family, member 8 | cancer/testis CT47 family, member 9 | cancer/testis CT4…	BC029540	RP6-166C19.1|RP6-166C19.10|RP6-166C19.11|RP6-166C19.2|RP6-166C19.3|RP6-166C19.4|RP6-166C19.5|RP6-166C19.6|CT47.8|RP6-166C19.9|CT47.7|CT47.13|LOC652679	NM_001080146|NM_001080137|NM_173571|NM_001080145|NM_001080144|NM_001080143|NM_001080142|NM_001080141|NM_001080139|NM_001080138|NM_001080140	Hs.673190///Hs.712505///Hs.522775///Hs.712504///Hs.522775///Hs.673190///Hs.712504///Hs.712505///Hs.522775///Hs.673190///Hs.712504///Hs.712505///Hs.522775///Hs.673190///Hs.712504///Hs.712505///Hs.522775///Hs.673190///Hs.712504///Hs.712505///Hs.522775///Hs.673190///Hs.712504///Hs.712505///Hs.522775///Hs.673190///Hs.712504///Hs.712505///Hs.522775///Hs.673190///Hs.712504///Hs.712505///Hs.522775///Hs.…
8174845	0.0295123	0.00120786	1.0718	up	cancer/testis CT47 family, member 1 | cancer/testis CT47 family, member 10 | cancer/testis CT47 family, member 11 | cancer/testis CT47 family, member 2 | cancer/testis CT47 family, member 3 | cancer/testis CT47 family, member 4 | cancer/testis CT47 family, member 5 | cancer/testis CT47 family, member 6 | cancer/testis CT47 family, member 8 | cancer/testis CT47 family, member 9 | cancer/testis CT4…	BC029540	RP6-166C19.1|RP6-166C19.10|RP6-166C19.11|RP6-166C19.2|RP6-166C19.3|RP6-166C19.4|RP6-166C19.5|RP6-166C19.6|CT47.8|RP6-166C19.9|CT47.7|CT47.13|LOC652679	NM_001080146|NM_001080137|NM_173571|NM_001080145|NM_001080144|NM_001080143|NM_001080142|NM_001080141|NM_001080139|NM_001080138|NM_001080140	Hs.673190///Hs.712505///Hs.522775///Hs.712504///Hs.522775///Hs.673190///Hs.712504///Hs.712505///Hs.522775///Hs.673190///Hs.712504///Hs.712505///Hs.522775///Hs.673190///Hs.712504///Hs.712505///Hs.522775///Hs.673190///Hs.712504///Hs.712505///Hs.522775///Hs.673190///Hs.712504///Hs.712505///Hs.522775///Hs.673190///Hs.712504///Hs.712505///Hs.522775///Hs.673190///Hs.712504///Hs.712505///Hs.522775///Hs.…
8174849	0.0306544	0.00127448	1.07039	up	cancer/testis CT47 family, member 1 | cancer/testis CT47 family, member 10 | cancer/testis CT47 family, member 11 | cancer/testis CT47 family, member 2 | cancer/testis CT47 family, member 3 | cancer/testis CT47 family, member 4 | cancer/testis CT47 family, member 5 | cancer/testis CT47 family, member 6 | cancer/testis CT47 family, member 8 | cancer/testis CT47 family, member 9 | cancer/testis CT4…	BC029540	RP6-166C19.1|RP6-166C19.10|RP6-166C19.11|RP6-166C19.2|RP6-166C19.3|RP6-166C19.4|RP6-166C19.5|RP6-166C19.6|CT47.8|RP6-166C19.9|CT47.7|CT47.13|LOC652679	NM_001080146|NM_001080137|NM_173571|NM_001080145|NM_001080144|NM_001080143|NM_001080142|NM_001080141|NM_001080139|NM_001080138|NM_001080140	Hs.673190///Hs.712505///Hs.522775///Hs.712504///Hs.522775///Hs.673190///Hs.712504///Hs.712505///Hs.522775///Hs.673190///Hs.712504///Hs.712505///Hs.522775///Hs.673190///Hs.712504///Hs.712505///Hs.522775///Hs.673190///Hs.712504///Hs.712505///Hs.522775///Hs.673190///Hs.712504///Hs.712505///Hs.522775///Hs.673190///Hs.712504///Hs.712505///Hs.522775///Hs.673190///Hs.712504///Hs.712505///Hs.522775///Hs.…
8174867	0.0262926	0.000934304	1.07136	up	cancer/testis CT47 family, member 1 | cancer/testis CT47 family, member 10 | cancer/testis CT47 family, member 11 | cancer/testis CT47 family, member 2 | cancer/testis CT47 family, member 3 | cancer/testis CT47 family, member 4 | cancer/testis CT47 family, member 5 | cancer/testis CT47 family, member 6 | cancer/testis CT47 family, member 8 | cancer/testis CT47 family, member 9 | cancer/testis CT4…	BC029540	RP6-166C19.1|RP6-166C19.10|RP6-166C19.11|RP6-166C19.2|RP6-166C19.3|RP6-166C19.4|RP6-166C19.5|RP6-166C19.6|CT47.8|RP6-166C19.9|CT47.7|CT47.13|LOC652679	NM_001080146|NM_001080137|NM_173571|NM_001080145|NM_001080144|NM_001080143|NM_001080142|NM_001080141|NM_001080139|NM_001080138|NM_001080140	Hs.673190///Hs.712505///Hs.522775///Hs.712504///Hs.522775///Hs.673190///Hs.712504///Hs.712505///Hs.522775///Hs.673190///Hs.712504///Hs.712505///Hs.522775///Hs.673190///Hs.712504///Hs.712505///Hs.522775///Hs.673190///Hs.712504///Hs.712505///Hs.522775///Hs.673190///Hs.712504///Hs.712505///Hs.522775///Hs.673190///Hs.712504///Hs.712505///Hs.522775///Hs.673190///Hs.712504///Hs.712505///Hs.522775///Hs.…
8174872	0.0280906	0.00107306	1.0725	up	cancer/testis CT47 family, member 1 | cancer/testis CT47 family, member 10 | cancer/testis CT47 family, member 11 | cancer/testis CT47 family, member 2 | cancer/testis CT47 family, member 3 | cancer/testis CT47 family, member 4 | cancer/testis CT47 family, member 5 | cancer/testis CT47 family, member 6 | cancer/testis CT47 family, member 8 | cancer/testis CT47 family, member 9 | cancer/testis CT4…	BC029540	RP6-166C19.1|RP6-166C19.10|RP6-166C19.11|RP6-166C19.2|RP6-166C19.3|RP6-166C19.4|RP6-166C19.5|RP6-166C19.6|CT47.8|RP6-166C19.9|CT47.7|CT47.13|LOC652679	NM_001080146|NM_001080137|NM_173571|NM_001080145|NM_001080144|NM_001080143|NM_001080142|NM_001080141|NM_001080139|NM_001080138|NM_001080140	Hs.673190///Hs.712505///Hs.522775///Hs.712504///Hs.522775///Hs.673190///Hs.712504///Hs.712505///Hs.522775///Hs.673190///Hs.712504///Hs.712505///Hs.522775///Hs.673190///Hs.712504///Hs.712505///Hs.522775///Hs.673190///Hs.712504///Hs.712505///Hs.522775///Hs.673190///Hs.712504///Hs.712505///Hs.522775///Hs.673190///Hs.712504///Hs.712505///Hs.522775///Hs.673190///Hs.712504///Hs.712505///Hs.522775///Hs.…
8174876	0.0275594	0.00102632	1.07281	up	cancer/testis CT47 family, member 1 | cancer/testis CT47 family, member 10 | cancer/testis CT47 family, member 11 | cancer/testis CT47 family, member 2 | cancer/testis CT47 family, member 3 | cancer/testis CT47 family, member 4 | cancer/testis CT47 family, member 5 | cancer/testis CT47 family, member 6 | cancer/testis CT47 family, member 8 | cancer/testis CT47 family, member 9 | cancer/testis CT4…	BC029540	RP6-166C19.1|RP6-166C19.10|RP6-166C19.11|RP6-166C19.2|RP6-166C19.3|RP6-166C19.4|RP6-166C19.5|RP6-166C19.6|CT47.8|RP6-166C19.9|CT47.7|CT47.13|LOC652679	NM_001080146|NM_001080137|NM_173571|NM_001080145|NM_001080144|NM_001080143|NM_001080142|NM_001080141|NM_001080139|NM_001080138|NM_001080140	Hs.673190///Hs.712505///Hs.522775///Hs.712504///Hs.522775///Hs.673190///Hs.712504///Hs.712505///Hs.522775///Hs.673190///Hs.712504///Hs.712505///Hs.522775///Hs.673190///Hs.712504///Hs.712505///Hs.522775///Hs.673190///Hs.712504///Hs.712505///Hs.522775///Hs.673190///Hs.712504///Hs.712505///Hs.522775///Hs.673190///Hs.712504///Hs.712505///Hs.522775///Hs.673190///Hs.712504///Hs.712505///Hs.522775///Hs.…
8138950	0.0375965	0.00185756	1.14657	up	retinitis pigmentosa 9 (autosomal dominant)	BC025928	RP9	NM_203288	Hs.326805///Hs.326805///Hs.326805
8003679	0.017048	0.000421152	1.17767	up	replication protein A1, 70kDa | MSTP075	M63488	RPA1|MST075	NM_002945	Hs.461925///Hs.461925///Hs.461925
8030351	0.0352677	0.00165472	1.15713	up	ribosomal protein L13a | similar to ribosomal protein L13a; 60S ribosomal protein L13a; 23 kD highly basic protein	BC062537	RPL13A|RP11-365K22.1	NM_012423	Hs.523185///Hs.523185///Hs.523185///Hs.523185
8154359	0.0150334	0.000338125	1.2553	up	ribosomal protein L18a	AY779046	RPL18A
7958197	0.0034488	1.09678e-05	1.34106	up	ribosomal protein L18a | ribosomal protein L18a pseudogene	BC066319|AY779046	RPL18A|LOC390354	NM_000980|NR_001593	Hs.337766///Hs.337766///Hs.337766///Hs.337766
8026868	0.00723532	7.48703e-05	1.23955	up	ribosomal protein L18a | ribosomal protein L18a pseudogene	L05093|AY779046	RPL18A|LOC390354	NM_000980|NR_001593	Hs.337766///Hs.337766///Hs.337766///Hs.337766
8026440	0.02777	0.00105326	1.35403	up	ribosomal protein L23a | similar to ribosomal protein L23A | ribosomal protein L23a-like	BC014459|uc002cgx.1	RPL23A|hCG_16001|hCG_2001000	NM_000984|NM_001093758|NM_001101668|XR_039363|XR_015270|XR_037098|XM_001722176|XM_065899|XR_018553|XR_039226	Hs.419463///Hs.708100///Hs.419463///Hs.708100///Hs.419463///Hs.655367///Hs.655367///Hs.655367///Hs.655367///Hs.655367///Hs.655367///Hs.655367///Hs.655367///Hs.655367///Hs.655367///Hs.655367///Hs.655367///Hs.655367///Hs.655367///Hs.655367///Hs.655367///Hs.655367///Hs.655367///Hs.655367///Hs.655367///Hs.655367
8089249	0.0329127	0.0014687	1.46192	up	ribosomal protein L24	CR456729	RPL24	NM_000986|XR_037270	Hs.477028///Hs.649475///Hs.477028///Hs.649475///Hs.477028///Hs.649475///Hs.477028///Hs.649475///Hs.477028///Hs.649475///Hs.477028///Hs.649475///Hs.477028///Hs.649475
8126450	0.0284793	0.00111045	1.4133	up	ribosomal protein L24		RPL24		Hs.477028///Hs.649475///Hs.477028///Hs.649475
8007441	0.0265092	0.000944443	1.80796	up	ribosomal protein L27	BC021886	RPL27	NM_000988	Hs.514196///Hs.697561///Hs.514196///Hs.697561///Hs.514196///Hs.697561
8076209	0.00512931	3.24974e-05	1.37556	up	ribosomal protein L3	BC036582	RPL3	NM_000967|NM_001033853	Hs.119598///Hs.119598///Hs.119598///Hs.119598///Hs.119598
8035829	0.0498126	0.00300524	1.27849	up	ribosomal protein L34 | similar to ribosomal protein L34	CR542242	RPL34|LOC342994	NM_001111266	Hs.438227///Hs.512199
7978833	0.0241715	0.000793648	1.26151	up	ribosomal protein L36a-like	BC107716	RPL36AL	NM_001001	Hs.444749///Hs.444749///Hs.444749
8009561	0.0372295	0.00182913	1.25359	up	ribosomal protein L38	Z26876	RPL38	NM_000999|NM_001035258	Hs.380953///Hs.380953///Hs.380953///Hs.380953
7956159	0.0466507	0.00265967	1.17393	up	ribosomal protein L41	BC017820	RPL41	NM_001035267|NM_021104	Hs.112553///Hs.356799///Hs.632703///Hs.653904///Hs.658436///Hs.658437///Hs.660053///Hs.112553///Hs.356799///Hs.632703///Hs.653904///Hs.658436///Hs.658437///Hs.660053///Hs.112553///Hs.356799///Hs.632703///Hs.653904///Hs.658436///Hs.658437///Hs.660053
8153903	0.0111151	0.000193075	1.31815	up	ribosomal protein L8	BC093064	RPL8	NM_000973|NM_033301	Hs.178551///Hs.178551///Hs.178551///Hs.178551///Hs.178551///Hs.178551
7966996	0.0194118	0.000535016	1.32201	up	ribosomal protein, large, P0	AK001313	RPLP0	NM_053275|NM_001002	Hs.546285///Hs.546285///Hs.546285///Hs.546285///Hs.546285///Hs.546285
8117881	0.00873328	0.000111093	1.18854	up	ribonuclease P/MRP 21kDa subunit | TRIM39-like protein	AJ504714|EU012025	RPP21|TRIM39R	NM_024839	Hs.183232///Hs.183232///Hs.183232///Hs.183232///Hs.183232///Hs.183232///Hs.183232///Hs.183232///Hs.183232///Hs.183232///Hs.183232///Hs.183232///Hs.183232///Hs.183232
8177782	0.00599739	4.86492e-05	1.24392	up	ribonuclease P/MRP 21kDa subunit | TRIM39-like protein	AF212152|EU012025	RPP21|TRIM39R	NM_024839	Hs.183232///Hs.183232///Hs.183232///Hs.183232///Hs.183232///Hs.183232///Hs.183232///Hs.183232///Hs.183232///Hs.183232///Hs.183232///Hs.183232///Hs.183232///Hs.183232
8179097	0.00723532	7.53645e-05	1.23578	up	ribonuclease P/MRP 21kDa subunit | TRIM39-like protein	AF212152|EU012025	RPP21|TRIM39R	NM_024839	Hs.183232///Hs.183232///Hs.183232///Hs.183232///Hs.183232///Hs.183232///Hs.183232///Hs.183232///Hs.183232///Hs.183232///Hs.183232///Hs.183232///Hs.183232///Hs.183232
7946812	0.0157019	0.000366673	1.46474	up	ribosomal protein S13	BC100032	RPS13	NM_001017	Hs.446588///Hs.446588///Hs.446588
8029129	0.0404592	0.00211088	1.49245	up	ribosomal protein S19	BC018616	RPS19	NM_001022	Hs.438429///Hs.438429///Hs.438429
8076225	0.018168	0.000478209	1.19594	up	ribosomal protein S19 binding protein 1	BC037573	RPS19BP1	NM_194326	Hs.526933///Hs.526933///Hs.526933
7998655	0.00323252	7.72101e-06	1.55436	up	ribosomal protein S2	AB065089	RPS2	NM_002952|XR_039153|XR_017209|XR_019179	Hs.381079///Hs.498569///Hs.709223///Hs.709308///Hs.381079///Hs.498569///Hs.709223///Hs.709308///Hs.381079///Hs.498569///Hs.709223///Hs.709308///Hs.381079///Hs.498569///Hs.709223///Hs.709308///Hs.381079///Hs.498569///Hs.709223///Hs.709308///Hs.381079///Hs.498569///Hs.709223///Hs.709308///Hs.381079///Hs.498569///Hs.709223///Hs.709308///Hs.381079///Hs.498569///Hs.709223///Hs.709308///Hs.381079///Hs.…
8013348	0.00327093	8.95073e-06	1.59832	up	ribosomal protein S2	BC032129	RPS2	NM_002952|XR_042436|XR_039153|XR_019467|XR_019179|XR_017209|XR_016832	Hs.381079///Hs.498569///Hs.709223///Hs.709308///Hs.381079///Hs.498569///Hs.709223///Hs.709308///Hs.381079///Hs.498569///Hs.709223///Hs.709308///Hs.381079///Hs.498569///Hs.709223///Hs.709308///Hs.381079///Hs.498569///Hs.709223///Hs.709308///Hs.381079///Hs.498569///Hs.709223///Hs.709308///Hs.381079///Hs.498569///Hs.709223///Hs.709308///Hs.381079///Hs.498569///Hs.709223///Hs.709308///Hs.381079///Hs.…
8172154	0.00335635	1.02097e-05	1.45838	up	ribosomal protein S2	BC105985	RPS2	NM_002952|XR_016832|XR_019467	Hs.381079///Hs.498569///Hs.709223///Hs.709308///Hs.381079///Hs.498569///Hs.709223///Hs.709308///Hs.381079///Hs.498569///Hs.709223///Hs.709308///Hs.381079///Hs.498569///Hs.709223///Hs.709308///Hs.381079///Hs.498569///Hs.709223///Hs.709308///Hs.381079///Hs.498569///Hs.709223///Hs.709308///Hs.381079///Hs.498569///Hs.709223///Hs.709308///Hs.381079///Hs.498569///Hs.709223///Hs.709308///Hs.381079///Hs.…
7939068	0.0133504	0.000271352	1.70758	up	ribosomal protein S25	M64716	RPS25	XR_039625	Hs.512676///Hs.512676
7942586	0.0306634	0.001279	1.34756	up	ribosomal protein S3	AK130960	RPS3	NM_001005	Hs.546286///Hs.546286///Hs.546286
8116740	0.0210227	0.000625998	1.20131	down	ras responsive element binding protein 1	AB019254	RREB1	NM_002955|NM_001003699|NM_001003698	Hs.708056///Hs.708056///Hs.708056///Hs.708056///Hs.708056///Hs.708056///Hs.708056///Hs.708056///Hs.708056
7933999	0.0217719	0.00065124	1.23594	down	RUN and FYVE domain containing 2	AF461266	RUFY2	NM_017987|NM_001042417	Hs.653144///Hs.653144///Hs.653144///Hs.653144///Hs.653144///Hs.653144///Hs.653144
7994572	0.0206597	0.000609404	1.30714	up	RUN domain containing 2C | RUN domain containing 2B	BX648280	RUNDC2C|RUNDC2B	NR_002939	Hs.443656///Hs.709595///Hs.443656///Hs.443656
8090840	0.0399653	0.00207097	1.17222	down		S59184	RYK	NM_001005861|NM_002958	Hs.654562///Hs.654562///Hs.654562///Hs.654562
7920271	0.0219962	0.00066363	1.57888	up	S100 calcium binding protein A4	BC000838	S100A4	NM_019554|NM_002961	Hs.654444///Hs.654444///Hs.654444///Hs.654444///Hs.654444///Hs.654444///Hs.654444
7920258	0.0100262	0.000148796	1.29586	up	S100 calcium binding protein A6	BC009017	S100A6	NM_014624	Hs.275243///Hs.275243///Hs.275243///Hs.275243
8034043	0.0221793	0.000675335	1.35708	up	sphingosine-1-phosphate receptor 5	AK074661	S1PR5	NM_030760	Hs.501561///Hs.501561///Hs.501561///Hs.501561
8024936	0.0257293	0.000896351	1.13147	up	scaffold attachment factor B	BC126219	SAFB	NM_002967	Hs.23978///Hs.23978///Hs.23978
7941478	0.00180904	1.60338e-06	1.43829	up	squamous cell carcinoma antigen recognized by T cells	BC001058	SART1	NM_005146	Hs.502883///Hs.502883///Hs.502883
8085716	0.0230967	0.000724638	1.31663	down	SATB homeobox 1	AK127242	SATB1	NM_002971	Hs.517717///Hs.517717///Hs.517717///Hs.517717
7920725	0.0241715	0.000792145	1.10244	down	secretory carrier membrane protein 3	AF005039	SCAMP3	NM_005698|NM_052837	Hs.200600///Hs.200600///Hs.200600///Hs.200600///Hs.200600
8021181	0.0371175	0.00182021	1.41934	up	small Cajal body-specific RNA 17		SCARNA17	NR_003003
7943158	0.00323252	7.79134e-06	1.95982	up	small Cajal body-specific RNA 9		SCARNA9	NR_002569
7929816	0.0123079	0.000234279	1.22693	down	stearoyl-CoA desaturase (delta-9-desaturase)	AF097514	SCD	NM_005063	Hs.558396///Hs.558396///Hs.558396
7911422	0.00412112	1.70105e-05	1.28337	up	stromal cell derived factor 4	AF178986	SDF4	NM_016547|NM_016176	Hs.42806///Hs.42806///Hs.42806///Hs.42806///Hs.42806
8104166	0.00492288	2.94832e-05	1.21372	up	succinate dehydrogenase complex, subunit A, flavoprotein (Fp)	BC001380	SDHA	NM_004168	Hs.440475///Hs.440475///Hs.440475///Hs.440475
8084904	0.0266243	0.000953426	1.23244	up	succinate dehydrogenase complex, subunit A, flavoprotein (Fp) | succinate dehydrogenase complex, subunit A, flavoprotein pseudogene 2 | succinate dehydrogenase complex, subunit A, flavoprotein pseudogene 1	BC062438|D30648|BC071730|AK094879	SDHA|SDHALP2|SDHALP1	NM_004168|NR_003265|NR_003264	Hs.440475///Hs.652427///Hs.440475///Hs.652427///Hs.440475///Hs.440475
8084912	0.0317113	0.00135461	1.17784	up	succinate dehydrogenase complex, subunit A, flavoprotein (Fp) | succinate dehydrogenase complex, subunit A, flavoprotein pseudogene 2 | succinate dehydrogenase complex, subunit A, flavoprotein pseudogene 1	AF088032|D30648|AK074764	SDHA|SDHALP2|SDHALP1	NM_004168|NR_003265|NR_003264	Hs.440475///Hs.652427///Hs.440475///Hs.440475///Hs.440475///Hs.652427
7912928	0.0492122	0.00293726	1.19483	up	succinate dehydrogenase complex, subunit B, iron sulfur (Ip)	BC007840	SDHB	NM_003000	Hs.465924///Hs.465924///Hs.465924
8096781	0.00927076	0.000126042	1.20904	down	SEC24 related gene family, member B (S. cerevisiae)	BC040137	SEC24B	NM_006323|NM_001042734	Hs.292472///Hs.292472///Hs.292472///Hs.292472///Hs.292472
8054004	0.02777	0.001051	1.22963	up	sema domain, immunoglobulin domain (Ig), transmembrane domain (TM) and short cytoplasmic domain, (semaphorin) 4C	AY358842	SEMA4C	NM_017789	Hs.516220///Hs.516220///Hs.516220
8000890	0.00801492	9.01341e-05	1.21077	up	selenophosphate synthetase 2	U43286	SEPHS2	NM_012248	Hs.118725///Hs.118725///Hs.118725
8066417	0.0084034	9.70068e-05	1.19858	down	serine incorporator 3	BC006088	SERINC3	NM_006811|NM_198941	Hs.272168///Hs.272168///Hs.272168///Hs.272168///Hs.272168
8052669	0.0456737	0.00255766	1.17328	down	SERTA domain containing 2	BC074789	SERTAD2	NM_014755	Hs.693696///Hs.693696///Hs.693696
8128698	0.00558051	4.00061e-05	1.55929	down	sestrin 1	AF033120	SESN1	NM_014454	Hs.591336///Hs.591336///Hs.591336///Hs.591336///Hs.591336
7949146	0.0221613	0.000671058	1.22715	down	splicing factor 1	L49380	SF1	NM_004630|NM_201995|NM_201997|NM_201998	Hs.502829///Hs.502829///Hs.502829///Hs.502829///Hs.502829///Hs.502829///Hs.502829///Hs.502829///Hs.502829///Hs.502829
8050695	0.00841619	9.88859e-05	1.516	up	splicing factor 3B, 14 kDa subunit	BC015463	SF3B14	NM_016047	Hs.177861///Hs.177861///Hs.177861
7941511	0.0392672	0.00200526	1.18616	up	splicing factor 3b, subunit 2, 145kDa	U41371	SF3B2	NM_006842	Hs.406423///Hs.406423///Hs.406423///Hs.406423
8130003	0.018168	0.000478965	1.27528	up	splicing factor 3b, subunit 5, 10kDa	BC000198	SF3B5	NM_031287	Hs.110695///Hs.110695///Hs.110695
8105714	0.0320981	0.0014049	1.28733	down	splicing factor, arginine/serine-rich 12	BC067770	SFRS12	NM_139168|NM_001077199	Hs.519347///Hs.519347///Hs.519347///Hs.519347///Hs.519347///Hs.519347
8069910	0.00751172	8.05688e-05	1.1658	down	splicing factor, arginine/serine-rich 15	BC014921	SFRS15	NM_020706	Hs.17255///Hs.17255///Hs.17255///Hs.17255
8141133	0.0144805	0.000309006	1.33715	up	split hand/foot malformation (ectrodactyly) type 1	U41515	SHFM1	NM_006304	Hs.489201///Hs.489201///Hs.489201
7956401	0.0351125	0.00164582	1.30818	up	serine hydroxymethyltransferase 2 (mitochondrial)	BC011911	SHMT2	NM_005412	Hs.75069///Hs.75069///Hs.75069///Hs.75069
8114068	0.00857025	0.00010615	1.12886	down	shroom family member 1	AF314142	SHROOM1	NM_133456	Hs.519574///Hs.519574///Hs.519574///Hs.519574///Hs.519574
7941311	0.0219962	0.000665046	1.27916	up	signal-induced proliferation-associated gene 1 | EH domain binding protein 1-like 1	AB005666|AL713799	SIPA1|EHBP1L1	NM_153253|NM_006747|NM_001099409	Hs.530477///Hs.530477///Hs.502867///Hs.530477///Hs.530477///Hs.530477///Hs.502867///Hs.530477///Hs.502867
8019296	0.035522	0.00167157	1.18251	up	sirtuin (silent mating type information regulation 2 homolog) 7 (S. cerevisiae)	BC017305	SIRT7	NM_016538	Hs.514636///Hs.528641///Hs.514636///Hs.528641///Hs.514636///Hs.528641
8118367	0.00558051	4.1561e-05	1.21291	up	superkiller viralicidic activity 2-like (S. cerevisiae)	U09877	SKIV2L	NM_006929	Hs.89864///Hs.89864///Hs.89864///Hs.89864///Hs.89864
8178136	0.00529915	3.48947e-05	1.22172	up	superkiller viralicidic activity 2-like (S. cerevisiae)	U09877	SKIV2L	NM_006929	Hs.89864///Hs.89864///Hs.89864///Hs.89864///Hs.89864
8179364	0.00795243	8.83318e-05	1.20307	up	superkiller viralicidic activity 2-like (S. cerevisiae)	U09877	SKIV2L	NM_006929	Hs.89864///Hs.89864///Hs.89864///Hs.89864///Hs.89864
8105353	0.0487682	0.00289952	1.23588	down	superkiller viralicidic activity 2-like 2 (S. cerevisiae)	BC065258	SKIV2L2	NM_015360	Hs.274531///Hs.274531///Hs.274531
8104912	0.0189995	0.000520745	1.28061	down	S-phase kinase-associated protein 2 (p45)	AK291255	SKP2	NM_005983|NM_032637	Hs.23348///Hs.23348///Hs.23348///Hs.23348///Hs.23348///Hs.23348
8010770	0.0269069	0.000968627	1.38821	up	solute carrier family 16, member 3 (monocarboxylic acid transporter 4)	AK127319	SLC16A3	NM_001042422|NM_004207|NM_001042423	Hs.500761///Hs.500761///Hs.500761///Hs.500761///Hs.500761///Hs.500761///Hs.500761///Hs.500761
7949400	0.0318133	0.00136508	1.18972	up	solute carrier family 25, member 45	AY597807|BX648573	SLC25A45	NM_182556|NM_001077241	Hs.661604///Hs.661604///Hs.661604///Hs.661604///Hs.661604///Hs.661604///Hs.661604///Hs.661604
8171111	0.00886608	0.000114008	1.50966	up	solute carrier family 25 (mitochondrial carrier; adenine nucleotide translocator), member 6 | similar to ADP,ATP carrier protein, liver isoform T2 (ADP/ATP translocase 3) (Adenine nucleotide translocator 3) (ANT 3)	BC014775|AF091236	SLC25A6|LOC138412	NM_001636	Hs.350927///Hs.350927///Hs.350927///Hs.534548
8177003	0.00860494	0.000107081	1.51156	up	solute carrier family 25 (mitochondrial carrier; adenine nucleotide translocator), member 6 | similar to ADP,ATP carrier protein, liver isoform T2 (ADP/ATP translocase 3) (Adenine nucleotide translocator 3) (ANT 3)	BC014775|AF091236	SLC25A6|LOC138412	NM_001636	Hs.350927///Hs.350927///Hs.350927///Hs.534548
8172460	0.0375124	0.00184822	1.092	up	solute carrier family 35 (UDP-galactose transporter), member A2	D84454	SLC35A2	NM_001042498|NM_005660|NM_001032289	Hs.21899///Hs.21899///Hs.21899///Hs.21899///Hs.21899///Hs.21899///Hs.21899
8108558	0.0241715	0.000794317	1.27558	down	solute carrier family 35, member A4	BC009906	SLC35A4	NM_080670	Hs.406840///Hs.406840///Hs.406840///Hs.406840
7962537	0.0107183	0.000174373	1.31683	down	solute carrier family 38, member 2	AF298897	SLC38A2	NM_018976	Hs.221847///Hs.221847///Hs.221847///Hs.221847
7920401	0.0107183	0.000174875	1.40358	up	solute carrier family 39 (zinc transporter), member 1	BC014303	SLC39A1	NM_014437	Hs.7854///Hs.7854///Hs.7854///Hs.7854///Hs.7854///Hs.7854
8118613	0.00949724	0.000132207	1.73083	up	solute carrier family 39 (zinc transporter), member 7	D82060	SLC39A7	NM_006979|NM_001077516	Hs.631995///Hs.631995///Hs.631995///Hs.631995///Hs.631995///Hs.631995///Hs.631995///Hs.631995///Hs.631995
8178225	0.0100395	0.000149493	1.72516	up	solute carrier family 39 (zinc transporter), member 7	D82060	SLC39A7	NM_006979|NM_001077516	Hs.631995///Hs.631995///Hs.631995///Hs.631995///Hs.631995///Hs.631995///Hs.631995///Hs.631995///Hs.631995
8179525	0.0101152	0.00015209	1.7306	up	solute carrier family 39 (zinc transporter), member 7	D82060	SLC39A7	NM_006979|NM_001077516	Hs.631995///Hs.631995///Hs.631995///Hs.631995///Hs.631995///Hs.631995///Hs.631995///Hs.631995///Hs.631995
8025672	0.0372587	0.00183228	1.34449	down	solute carrier family 44, member 2	BC040556	SLC44A2	NM_020428	Hs.631631///Hs.631631///Hs.631631///Hs.631631
8095585	0.0387767	0.00196055	1.18765	down	solute carrier family 4, sodium bicarbonate cotransporter, member 4	AF011390	SLC4A4	NM_001098484|NM_003759	Hs.5462///Hs.5462///Hs.5462///Hs.5462///Hs.5462///Hs.5462
8154059	0.0290712	0.00114574	1.3079	down	SWI/SNF related, matrix associated, actin dependent regulator of chromatin, subfamily a, member 2	X72889	SMARCA2	NM_003070|NM_139045	Hs.298990///Hs.298990///Hs.298990///Hs.298990///Hs.298990///Hs.298990///Hs.298990///Hs.298990///Hs.298990///Hs.298990///Hs.298990///Hs.298990///Hs.298990///Hs.298990
8083709	0.0492362	0.00294097	1.2184	down	structural maintenance of chromosomes 4	AB019987	SMC4	NM_005496|NM_001002800	Hs.58992///Hs.58992///Hs.58992///Hs.58992///Hs.58992///Hs.58992///Hs.58992
7908097	0.00205594	2.84271e-06	1.31581	down	Smg-7 homolog, nonsense mediated mRNA decay factor (C. elegans)	AB085674	SMG7	NM_173156|NM_201568|NM_201569	Hs.591463///Hs.591463///Hs.591463///Hs.591463///Hs.591463///Hs.591463///Hs.591463///Hs.591463///Hs.591463///Hs.591463///Hs.591463
7963741	0.0343865	0.00158643	1.14628	up	single-strand-selective monofunctional uracil-DNA glycosylase 1	AF125182	SMUG1	NM_014311	Hs.632721///Hs.632721///Hs.632721///Hs.632721
8016508	0.036605	0.00176471	1.19357	up		BC008976	SNF8	NM_007241	Hs.127249///Hs.127249///Hs.127249
8133106	0.0390678	0.00198607	1.98148	up	small nucleolar RNA, H/ACA box 22		SNORA22	NR_002961
7938291	0.0307873	0.00128628	1.78287	up	small nucleolar RNA, H/ACA box 3		SNORA3	NR_002580
7994926	0.00272973	5.28408e-06	1.21688	down	small nucleolar RNA, H/ACA box 30		SNORA30	NR_002966
8009380	0.0294252	0.00119751	1.17039	up	small nucleolar RNA, H/ACA box 38B		SNORA38B	NR_003706
7914214	0.0180408	0.000471077	1.49335	up	small nucleolar RNA, H/ACA box 44 | chromosome 1 open reading frame 79	BC064589	SNORA44|C1orf79	NR_002976	Hs.712025///Hs.709882
7937483	0.00645588	6.1141e-05	1.2503	up	small nucleolar RNA, H/ACA box 52		SNORA52	NR_002585
7998666	0.00512931	3.29661e-05	2.2194	up	small nucleolar RNA, H/ACA box 64 | ribosomal protein S2	BC063011	SNORA64|RPS2	NR_002326	Hs.711822///Hs.381079///Hs.498569///Hs.709223///Hs.709308
8164215	0.0291563	0.00116365	1.5192	up	small nucleolar RNA, H/ACA box 65		SNORA65	NR_002449
8009241	0.00927076	0.000127758	2.03619	up	small nucleolar RNA, C/D box 104		SNORD104	NR_004380
8030360	0.0248167	0.000831088	1.91403	up	small nucleolar RNA, C/D box 32A | ribosomal protein L13a	AK056837	SNORD32A|RPL13A	NR_000021
8030362	0.0180408	0.000467133	1.46017	up	small nucleolar RNA, C/D box 33 | ribosomal protein L13a	AK056837	SNORD33|RPL13A	NR_000020
8030364	0.0160477	0.000379429	1.38477	up	small nucleolar RNA, C/D box 34 | ribosomal protein L13a	AK056837	SNORD34|RPL13A	NR_000019
8030366	0.00927076	0.000126996	1.93744	up	small nucleolar RNA, C/D box 35A | ribosomal protein L13a	AK056837	SNORD35A|RPL13A	NR_000018
7901048	0.0385609	0.00193898	1.99187	up	small nucleolar RNA, C/D box 46		SNORD46	NR_000024
8005200	0.0386949	0.00195284	1.41003	up	small nucleolar RNA, C/D box 49B		SNORD49B	NR_003043
8041168	0.0240679	0.000784929	1.32343	down	small nucleolar RNA, C/D box 53		SNORD53	NR_002741
7901046	0.00915953	0.000120508	1.4447	up	small nucleolar RNA, C/D box 55		SNORD55	NR_000015
7998722	0.0143945	0.000302356	2.05459	up	small nucleolar RNA, C/D box 60		SNORD60	NR_002736
8076219	0.00933936	0.00012947	1.47718	up	small nucleolar RNA, C/D box 83B		SNORD83B	NR_000028
8064502	0.00686807	6.78442e-05	1.22833	up	small nuclear ribonucleoprotein polypeptides B and B1	BC003530	SNRPB	NM_003091|NM_198216	Hs.83753///Hs.83753///Hs.83753///Hs.83753///Hs.83753///Hs.83753
7907702	0.0328059	0.00145786	1.24086	down	sterol O-acyltransferase (acyl-Coenzyme A: cholesterol acyltransferase) 1	BC028940	SOAT1	NM_003101	Hs.496383///Hs.496383///Hs.496383
8068168	0.0326957	0.00144815	1.31746	down	superoxide dismutase 1, soluble (amyotrophic lateral sclerosis 1 (adult))	EF151142	SOD1	NM_000454	Hs.443914///Hs.443914///Hs.443914
7898278	0.0373682	0.00183939	1.13696	down	spen homolog, transcriptional regulator (Drosophila)	AF356524	SPEN	NM_015001	Hs.558463///Hs.558463///Hs.558463///Hs.558463
8041995	0.0153053	0.000348515	1.36766	down	spectrin, beta, non-erythrocytic 1	AF327441	SPTBN1	NM_003128|NM_178313	Hs.503178///Hs.705692///Hs.503178///Hs.705692///Hs.503178///Hs.705692///Hs.503178///Hs.705692///Hs.503178///Hs.705692///Hs.503178///Hs.705692
8083183	0.0484386	0.00284421	1.26833	down		BC111692	SR140	NM_001080415	Hs.596572///Hs.596572///Hs.596572///Hs.596572
7987449	0.0237218	0.000759859	1.29858	up	signal recognition particle 14kDa (homologous Alu RNA binding protein)	AB061546	SRP14	NM_003134	Hs.533732///Hs.533732///Hs.533732
7910099	0.0266865	0.00095814	1.23498	up	signal recognition particle 9kDa | hCG1781062	EF488978	SRP9|hCG_1781062	NM_003133	Hs.511425///Hs.706900///Hs.511425///Hs.706900///Hs.511425///Hs.706900///Hs.511425///Hs.632087///Hs.706900///Hs.511425///Hs.632087///Hs.706900///Hs.511425///Hs.706900
7935002	0.020219	0.000575902	1.28133	up	signal recognition particle 9kDa | hCG1781062	BC106005	SRP9|hCG_1781062	NM_003133	Hs.511425///Hs.706900///Hs.511425///Hs.706900///Hs.511425///Hs.632087///Hs.706900///Hs.511425///Hs.706900///Hs.511425///Hs.632087///Hs.706900
8063839	0.02777	0.00104817	1.11698	up	synovial sarcoma translocation gene on chromosome 18-like 1	AK125656	SS18L1	NM_198935	Hs.154429///Hs.154429///Hs.154429///Hs.154429///Hs.154429
8046726	0.0317113	0.00135112	1.22774	down	sperm specific antigen 2	AB067514	SSFA2	NM_006751	Hs.591602///Hs.591602///Hs.591602///Hs.591602
8159609	0.0366112	0.0017685	1.1862	up	Sjogren syndrome nuclear autoantigen 1	BC000864	SSNA1	NM_003731	Hs.530314///Hs.530314///Hs.530314
8170775	0.0281946	0.00108246	1.16084	up	signal sequence receptor, delta (translocon-associated protein delta)	BC003371	SSR4	NM_006280	Hs.409223///Hs.409223///Hs.409223///Hs.409223///Hs.409223
8081219	0.01635	0.00039788	1.42292	down	ST3 beta-galactoside alpha-2,3-sialyltransferase 6	AB022918	ST3GAL6	NM_006100	Hs.148716///Hs.148716///Hs.148716///Hs.148716
8160968	0.00688101	6.88874e-05	1.28144	up	stomatin (EPB72)-like 2	AF190167	STOML2	NM_013442	Hs.3439///Hs.3439///Hs.3439
8078360	0.0206211	0.000604713	1.27769	down	STT3, subunit of the oligosaccharyltransferase complex, homolog B (S. cerevisiae)	AY074880	STT3B	NM_178862	Hs.475812///Hs.475812///Hs.475812
7992021	0.0120304	0.000222247	1.23504	up	STIP1 homology and U-box containing protein 1	AF217968	STUB1	NM_005861	Hs.592081///Hs.592081///Hs.592081
7995017	0.0262926	0.000932623	1.5849	up	syntaxin 4	BC002436	STX4	NM_004604	Hs.83734///Hs.83734///Hs.83734///Hs.83734
8132964	0.00686807	6.82816e-05	1.33582	up	sulfatase modifying factor 2	BC084539	SUMF2	NM_001042468|NM_015411|NM_001042469|NM_001042470	Hs.279696///Hs.279696///Hs.279696///Hs.279696///Hs.279696///Hs.279696///Hs.279696///Hs.279696///Hs.279696///Hs.279696
8122684	0.0187716	0.000507854	1.43526	down	SMT3 suppressor of mif two 3 homolog 4 (S. cerevisiae)	AY340238	SUMO4	NM_001002255	Hs.657168///Hs.657168///Hs.657168
8028674	0.0487284	0.00289461	1.15707	up	suppressor of Ty 5 homolog (S. cerevisiae)	AF040253	SUPT5H	NM_003169|NM_001111020	Hs.631604///Hs.631604///Hs.631604///Hs.631604///Hs.631604
8164896	0.00399793	1.51095e-05	1.25827	up	surfeit 1	BC028314	SURF1	NM_003172	Hs.512464///Hs.512464///Hs.512464
7924508	0.00971371	0.000139234	1.15551	down	sushi domain containing 4	AK096265	SUSD4	NM_017982|NM_001037175	Hs.497841///Hs.497841///Hs.497841///Hs.497841///Hs.497841///Hs.497841///Hs.497841///Hs.497841///Hs.497841
8006183	0.0355605	0.0016996	1.22885	up	suppressor of zeste 12 homolog pseudogene	BC047718	SUZ12P
8070010	0.0317545	0.00135844	1.22211	down	synaptojanin 1	AF009039	SYNJ1	NM_003895|NM_203446	Hs.473632///Hs.473632///Hs.473632///Hs.473632///Hs.473632///Hs.473632///Hs.473632///Hs.473632///Hs.473632///Hs.473632///Hs.473632
8006573	0.0103425	0.000159721	1.59786	up		U51334	TAF15	NM_139215|NM_003487	Hs.402752///Hs.402752///Hs.402752///Hs.402752///Hs.402752
8152553	0.00849456	0.000101009	1.23325	down		AF026445	TAF2	NM_003184	Hs.122752///Hs.122752///Hs.122752
8006030	0.0445031	0.00245724	1.17302	down	TAO kinase 1	BC133039	TAOK1	NM_020791	Hs.631758///Hs.631758///Hs.631758
8125483	0.0355878	0.00170254	1.29385	up	transporter 2, ATP-binding cassette, sub-family B (MDR/TAP)	AK292963	TAP2	NM_000544|NM_018833	Hs.502///Hs.502///Hs.502///Hs.502///Hs.502///Hs.502///Hs.502///Hs.502///Hs.502
8178841	0.0121384	0.00022714	1.41167	up	transporter 2, ATP-binding cassette, sub-family B (MDR/TAP)	AK292963	TAP2	NM_018833|NM_000544	Hs.502///Hs.502///Hs.502///Hs.502///Hs.502///Hs.502///Hs.502///Hs.502///Hs.502
8180034	0.0143945	0.000303189	1.38808	up	transporter 2, ATP-binding cassette, sub-family B (MDR/TAP)	AK292963	TAP2	NM_000544|NM_018833	Hs.502///Hs.502///Hs.502///Hs.502///Hs.502///Hs.502///Hs.502///Hs.502///Hs.502
7953341	0.0379351	0.00188653	1.22442	up	TAP binding protein-like	BC015017	TAPBPL	NM_018009	Hs.504597///Hs.504597///Hs.504597
7941879	0.0121384	0.000228792	1.35755	up	TBC1 domain family, member 10C	BC036873	TBC1D10C	NM_198517	Hs.534648///Hs.534648///Hs.534648///Hs.534648
8073909	0.0144805	0.000308701	1.2276	up	TBC1 domain family, member 22A	BC029897	TBC1D22A	NM_014346	Hs.435044///Hs.435044///Hs.435044///Hs.435044///Hs.435044
7972021	0.0110027	0.000187628	1.33041	down	TBC1 domain family, member 4	BC151239	TBC1D4	NM_014832	Hs.210891///Hs.210891///Hs.210891///Hs.210891
8126442	0.00360234	1.22862e-05	1.34096	up	tubulin folding cofactor C	BC017479	TBCC	NM_003192	Hs.75064///Hs.75064///Hs.75064///Hs.75064
8092201	0.0172735	0.000431499	1.22316	down	transducin (beta)-like 1 X-linked receptor 1	BX648935	TBL1XR1	NM_024665	Hs.709397///Hs.709397///Hs.709397
7992414	0.0325131	0.00143857	1.17053	up	transducin (beta)-like 3	BC010231	TBL3	NM_006453	Hs.513267///Hs.513267///Hs.513267///Hs.513267
8174134	0.0403541	0.00209982	1.1757	up	transcription elongation factor A (SII)-like 6 | transcription elongation factor A (SII)-like 3	BC071675|BC008703|BC113040	TCEAL6|TCEAL3	NM_001006938|NM_001006933|NM_032926	Hs.447815///Hs.311776///Hs.311776///Hs.447815///Hs.447815///Hs.311776///Hs.311776///Hs.311776///Hs.447815///Hs.311776
7998852	0.0180408	0.000471455	1.18989	up	transcription elongation factor B (SIII), polypeptide 2 (18kDa, elongin B)	BC013306	TCEB2	NM_007108|NM_207013	Hs.172772///Hs.172772///Hs.172772///Hs.172772
7898881	0.0158984	0.000373508	1.15405	down	transcription elongation factor B (SIII), polypeptide 3 (110kDa, elongin A)	L47345	TCEB3	NM_003198	Hs.584806///Hs.584806///Hs.584806
8108954	0.00512931	3.26783e-05	1.30552	down	transcription elongation regulator 1	AF017789	TCERG1	NM_006706|NM_001040006	Hs.443465///Hs.443465///Hs.443465///Hs.443465///Hs.443465
7958147	0.0275563	0.00102089	1.12376	up	thymine-DNA glycosylase	BC037557	TDG	NM_003211	Hs.584809///Hs.584809///Hs.584809///Hs.584809
7997281	0.0145848	0.000315264	1.15948	up	telomeric repeat binding factor 2, interacting protein	BC022428	TERF2IP	NM_018975	Hs.301419///Hs.301419///Hs.301419
8017582	0.0476448	0.00277344	1.14023	down	testis expressed 2	BC040521	TEX2	NM_018469	Hs.175414///Hs.175414///Hs.175414
7999102	0.0457123	0.00256403	1.09842	down	transcription factor AP-4 (activating enhancer binding protein 4)	BC010576	TFAP4	NM_003223	Hs.513305///Hs.513305///Hs.513305///Hs.513305
8039131	0.00284818	5.90636e-06	1.13829	up	TCF3 (E2A) fusion partner (in childhood Leukemia)	AF052052	TFPT	NM_013342	Hs.590939///Hs.590939///Hs.590939///Hs.590939
8019273	0.0172735	0.000430796	1.34111	up	THO complex 4	BC052302	THOC4	NM_005782	Hs.534385///Hs.534385///Hs.534385
8019772	0.0134307	0.000273603	1.39748	up	THO complex 4	BC052302	THOC4	NM_005782	Hs.534385///Hs.534385///Hs.534385
8032484	0.0146969	0.000322646	1.2271	up	translocase of inner mitochondrial membrane 13 homolog (yeast)	AF144700	TIMM13	NM_012458	Hs.75056///Hs.75056///Hs.75056
8033465	0.00957871	0.000135437	1.16399	up	translocase of inner mitochondrial membrane 44 homolog (yeast)	BC033628	TIMM44	NM_006351	Hs.465784///Hs.465784///Hs.465784
8085360	0.0415833	0.00221361	1.06901	down	TIMP metallopeptidase inhibitor 4	BC010553	TIMP4	NM_003256	Hs.591665///Hs.591665///Hs.591665
7978208	0.00272973	4.60038e-06	1.31471	up	TERF1 (TRF1)-interacting nuclear factor 2	AK023166	TINF2	NM_012461|NM_001099274	Hs.496191///Hs.496191///Hs.496191///Hs.496191///Hs.496191
7980296	0.0311764	0.00130614	1.20569	up	transmembrane emp24-like trafficking protein 10 (yeast)	BC001496	TMED10	NM_006827	Hs.74137///Hs.74137///Hs.74137
7959597	0.0411185	0.0021756	1.33713	up	transmembrane emp24 domain trafficking protein 2	BC025957	TMED2	NM_006815	Hs.75914///Hs.75914///Hs.75914
8139411	0.00751172	8.02497e-05	1.33113	up	transmembrane emp24 protein transport domain containing 4	BC053583	TMED4	NM_182547	Hs.598832///Hs.709414///Hs.598832///Hs.709414///Hs.598832///Hs.709414
8110392	0.00901073	0.000116283	1.44673	up	transmembrane emp24 protein transport domain containing 9	BC001123	TMED9	NM_017510	Hs.279929///Hs.279929///Hs.279929
8015900	0.011142	0.000194627	1.16155	up	transmembrane protein 101	BC007438	TMEM101	NM_032376	Hs.514211///Hs.514211///Hs.514211
8054092	0.0333706	0.00150573	1.20107	down	transmembrane protein 131	BX647728	TMEM131	NM_015348	Hs.469376///Hs.469376
8037853	0.0185652	0.000497138	1.15735	up	transmembrane protein 160	BC002907	TMEM160	NM_017854	Hs.105606///Hs.105606///Hs.105606
7996490	0.0179767	0.000462322	1.30636	up	transmembrane protein 208	BC021109	TMEM208	NM_014187	Hs.433203///Hs.433203///Hs.433203
8094830	0.0280906	0.00107329	1.14935	down	transmembrane protein 33	AY659966|CR457260	TMEM33	NM_018126	Hs.31082///Hs.31082///Hs.31082///Hs.31082
8097704	0.0351125	0.0016456	1.18183	down	transmembrane protein 34	BC046128	TMEM34	NM_018241	Hs.203896///Hs.203896///Hs.203896
8147313	0.0291563	0.00115985	1.15617	down	transmembrane protein 67	BC032835	TMEM67	NM_153704	Hs.116240///Hs.116240///Hs.116240///Hs.116240
7982507	0.0028836	6.11353e-06	1.44114	up	transmembrane protein 85	BC002583	TMEM85	NM_016454	Hs.250905///Hs.250905///Hs.250905///Hs.250905
8043100	0.028411	0.00109883	1.26247	up	thymosin beta 10	BC107889	TMSB10	NM_021103	Hs.446574///Hs.446574///Hs.446574
8013061	0.0463797	0.00261811	1.20921	up	tumor necrosis factor receptor superfamily, member 13B	AF023614	TNFRSF13B	NM_012452	Hs.158341///Hs.158341///Hs.158341///Hs.158341
7922343	0.0499387	0.00301976	1.93299	down	tumor necrosis factor (ligand) superfamily, member 4 (tax-transcriptionally activated glycoprotein 1, 34kDa)	BC041663	TNFSF4	NM_003326	Hs.181097///Hs.181097///Hs.181097///Hs.181097
8029521	0.0292904	0.00117316	1.16851	up	translocase of outer mitochondrial membrane 40 homolog (yeast)	BC047528	TOMM40	NM_006114	Hs.655909///Hs.655909///Hs.655909
8164587	0.0254469	0.000884315	1.33516	up	torsin family 1, member A (torsin A)	AF007871	TOR1A	NM_000113	Hs.534312///Hs.534312///Hs.534312
7969881	0.0365007	0.00175463	1.27844	down	tripeptidyl peptidase II	M73047	TPP2	NM_003291	Hs.432424///Hs.432424///Hs.432424///Hs.432424
7897172	0.0116707	0.00020925	1.31254	up	tumor protein p63 regulated 1-like	BC019034	TPRG1L	NM_182752	Hs.20529///Hs.20529///Hs.20529///Hs.20529
8001938	0.0045997	2.27953e-05	1.48208	up	TNFRSF1A-associated via death domain	BC004491	TRADD	NM_003789	Hs.460996///Hs.460996///Hs.460996
7997852	0.00837174	9.56903e-05	1.26786	up	trafficking protein particle complex 2-like	BC011369	TRAPPC2L	NM_016209	Hs.461722///Hs.461722///Hs.461722
8037505	0.0103425	0.000160372	1.20978	up	trafficking protein particle complex 6A	BC001907	TRAPPC6A	NM_024108	Hs.466929///Hs.466929///Hs.466929
7918725	0.0152484	0.000344282	1.24333	down	tripartite motif-containing 33	AF220136	TRIM33	NM_015906|NM_033020	Hs.26837///Hs.26837///Hs.26837///Hs.26837///Hs.26837
7939368	0.0280974	0.00107544	1.11338	down	tripartite motif-containing 44	BC024031	TRIM44	NM_017583	Hs.591987///Hs.591987///Hs.591987
8135064	0.00292246	6.33062e-06	1.25786	up	tripartite motif-containing 56	BC005847	TRIM56	NM_030961	Hs.521092///Hs.521092///Hs.521092
8072894	0.0496578	0.00297595	1.11065	up	TRIO and F-actin binding protein	DQ228005	TRIOBP	NM_001039141|NM_007032|NM_138632	Hs.533030///Hs.533030///Hs.533030///Hs.533030///Hs.533030///Hs.533030///Hs.533030///Hs.533030
8034615	0.0291563	0.00115732	1.12056	up	TRM1 tRNA methyltransferase 1 homolog (S. cerevisiae)	AK292377	TRMT1	NM_017722	Hs.515169///Hs.515169///Hs.515169///Hs.515169
7899486	0.0189995	0.000516135	1.19978	up	tRNA selenocysteine associated protein 1	BC035855	TRSPAP1	NR_003109|NM_017846	Hs.533626///Hs.533626///Hs.533626///Hs.533626
8164428	0.0109326	0.000181395	1.17843	up	TruB pseudouridine (psi) synthase homolog 2 (E. coli)	BC001457	TRUB2	NM_015679	Hs.632685///Hs.632685///Hs.632685
8164781	0.00369874	1.32968e-05	1.22416	down	tuberous sclerosis 1	AF013168	TSC1	NM_000368|NM_001008567	Hs.370854///Hs.370854///Hs.370854///Hs.370854
7956639	0.0407474	0.00213944	1.12725	up	Ts translation elongation factor, mitochondrial	BC022862	TSFM	NM_005726	Hs.632704///Hs.632704///Hs.632704///Hs.632704
8167790	0.00678642	6.63096e-05	1.56913	up		U92980	TSR2	NM_058163	Hs.522662///Hs.522662///Hs.522662
7975815	0.0440361	0.0024071	1.231	down	tubulin tyrosine ligase-like family, member 5	AY237126	TTLL5	NM_015072	Hs.709609///Hs.709609///Hs.709609///Hs.709609///Hs.709609///Hs.709609
8072407	0.00503708	3.1341e-05	1.34261	down	taurine upregulated gene 1	BC037986	TUG1	NR_002323	Hs.554829///Hs.554829
8123044	0.0306041	0.00126665	1.1525	down	tubby like protein 4	AF219946	TULP4	NM_020245|NM_001007466	Hs.486993///Hs.486993///Hs.486993///Hs.486993///Hs.486993
7979158	0.0486614	0.00287075	1.1796	down	thioredoxin domain containing 16	BC142650	TXNDC16	NM_020784	Hs.532609///Hs.532609///Hs.532609
8123802	0.00587498	4.65731e-05	1.29031	up	thioredoxin domain containing 5 | muted homolog (mouse)	BC052310|BX647336	TXNDC5|MUTED	NM_022085|NM_201280|NM_030810	Hs.150837///Hs.150837///Hs.150837///Hs.150837///Hs.150837
8023920	0.0188751	0.000511524	1.24767	up	thioredoxin-like 4A	AF023611	TXNL4A	NM_006701	Hs.465498///Hs.465498///Hs.465498///Hs.465498
7959586	0.0126824	0.000247254	1.30986	up	U11/U12 snRNP 35K	BC047678	U1SNRNPBP	NM_180699|NM_180703|NM_022717	Hs.632738///Hs.632738///Hs.632738///Hs.632738///Hs.632738///Hs.632738///Hs.632738///Hs.632738
8031536	0.00412112	1.70946e-05	1.22755	up	U2 small nuclear RNA auxiliary factor 2	BC030574	U2AF2	NM_007279|NM_001012478	Hs.528007///Hs.528007///Hs.528007///Hs.528007
8027024	0.0148511	0.000330436	1.16853	up	ubiquitin A-52 residue ribosomal protein fusion product 1	AF348700	UBA52	NM_001033930|NM_003333	Hs.5308///Hs.5308///Hs.5308///Hs.5308
8165064	0.0401948	0.00208783	1.15757	up	UBA domain containing 1	BC004967	UBAC1	NM_016172	Hs.9194///Hs.9194///Hs.9194
7905700	0.00529915	3.50235e-05	1.15843	down	ubiquitin associated protein 2-like	BC003170	UBAP2L	NM_014847	Hs.490551///Hs.490551///Hs.490551///Hs.490551///Hs.490551///Hs.490551///Hs.490551///Hs.490551
7992205	0.00567778	4.37093e-05	1.13937	up	ubiquitin-conjugating enzyme E2I (UBC9 homolog, yeast)	U66867	UBE2I	NM_194259|NM_194261|NM_003345|NM_194260	Hs.302903///Hs.302903///Hs.302903///Hs.302903///Hs.302903///Hs.302903///Hs.302903///Hs.302903///Hs.302903
7944195	0.0440239	0.0024044	1.2224	down	ubiquitination factor E4A (UFD2 homolog, yeast)	BC112367	UBE4A	NM_004788	Hs.75275///Hs.75275///Hs.75275
8025500	0.0383149	0.00192307	1.40333	up	ubiquitin-like 5	BC007053	UBL5	NM_024292|NM_001048241	Hs.534477///Hs.534477///Hs.534477///Hs.534477///Hs.534477
8109597	0.00533649	3.56635e-05	1.34317	down	ubiquitin-like domain containing CTD phosphatase 1	AY444562	UBLCP1	NM_145049	Hs.591733///Hs.591733///Hs.591733
8086057	0.0318818	0.00137684	1.14945	down	upstream binding protein 1 (LBP-1a)	BC047235	UBP1	NM_014517	Hs.696578///Hs.696578///Hs.696578///Hs.696578
8072274	0.0131642	0.00026696	1.19426	up	ubiquinol-cytochrome c reductase complex (7.2 kD)	BC005402	UCRC	NM_001003684|NM_013387	Hs.284292///Hs.284292///Hs.284292///Hs.284292///Hs.284292
8104568	0.00835805	9.51486e-05	1.34176	down	GALI1870	AY358688	UNQ1870
7967091	0.0113081	0.000199091	1.30116	down	signal peptide peptidase 3	BC073910	UNQ1887	NM_139015	Hs.507087///Hs.507087///Hs.507087///Hs.507087
8095868	0.0125796	0.000243415	1.25755	down	TSSP3028	AY358789	UNQ3028
8032751	0.0468898	0.00268896	1.21318	up	AALS9165		UNQ9165
8032284	0.00700589	7.07144e-05	1.2149	up	ubiquinol-cytochrome c reductase, 6.4kDa subunit	BC003594	UQCR	NM_006830	Hs.8372///Hs.8372///Hs.8372
8073192	0.0300781	0.00124349	1.39011	up	ubiquinol-cytochrome c reductase, Rieske iron-sulfur polypeptide 1	BC000649	UQCRFS1	NM_006003	Hs.170107///Hs.170107///Hs.170107
7901073	0.0454336	0.00252328	1.17565	up	uroporphyrinogen decarboxylase	AK291877	UROD	NM_000374	Hs.78601///Hs.78601///Hs.78601///Hs.78601///Hs.78601
8026679	0.0118387	0.000214436	1.20006	up	unconventional SNARE in the ER 1 homolog (S. cerevisiae)	AB097050	USE1	NM_018467	Hs.16187///Hs.16187///Hs.16187///Hs.16187
7921738	0.00558051	3.90876e-05	1.32505	up	upstream transcription factor 1	AL832119	USF1	NM_007122|NM_207005	Hs.414880///Hs.414880///Hs.414880///Hs.414880///Hs.414880///Hs.414880
7916443	0.0316657	0.00134168	1.33179	down	ubiquitin specific peptidase 24	BC029660	USP24	NM_015306	Hs.477009///Hs.477009///Hs.477009
8097098	0.045749	0.00256876	1.38038	down	ubiquitin specific peptidase 53	AK025301	USP53	NM_019050	Hs.431081///Hs.595368///Hs.431081///Hs.595368///Hs.431081///Hs.595368
7968333	0.0101779	0.000155922	1.58107	down	ubiquitin specific peptidase like 1	BC038103	USPL1	NM_005800	Hs.533831///Hs.533831///Hs.533831
8106193	0.0116707	0.000208551	1.38432	down		CR457295|AL831972	UTP15	NM_032175	Hs.406703///Hs.406703///Hs.406703///Hs.406703
8146216	0.0390368	0.0019809	1.21735	down	voltage-dependent anion channel 3	BC056870	VDAC3	NM_005662	Hs.699301///Hs.699301///Hs.699301///Hs.699301
7957613	0.0189995	0.000521027	1.24317	down	vezatin, adherens junctions transmembrane protein	AK225303	VEZT	NM_017599	Hs.24135///Hs.24135///Hs.24135///Hs.24135///Hs.24135///Hs.24135
8077781	0.00127404	9.39517e-07	1.52581	up	von Hippel-Lindau tumor suppressor	BC058831	VHL	NM_000551|NM_198156	Hs.517792///Hs.517792///Hs.517792///Hs.517792///Hs.517792
7982845	0.0180903	0.000474275	1.25603	up	vacuolar protein sorting 18 homolog (S. cerevisiae)	AF308802	VPS18	NM_020857	Hs.23876///Hs.23876///Hs.23876
8153776	0.0147471	0.000326248	1.15448	up	vacuolar protein sorting 28 homolog (S. cerevisiae)	BC050438	VPS28	NM_183057|NM_016208	Hs.418175///Hs.418175///Hs.418175///Hs.418175///Hs.418175
8144774	0.028411	0.00109368	1.12032	down	vacuolar protein sorting 37 homolog A (S. cerevisiae)	BC067754	VPS37A	NM_152415	Hs.343873///Hs.343873///Hs.343873///Hs.343873
8010918	0.0251481	0.000857981	1.19334	down	vacuolar protein sorting 53 homolog (S. cerevisiae)	BC029560|AK091388	VPS53		Hs.461819///Hs.461819///Hs.461819
8042107	0.0118871	0.000217339	1.34958	up	vaccinia related kinase 2	BT006894	VRK2	NM_003754	Hs.631890///Hs.631890
8038515	0.00329187	9.7779e-06	1.22487	up	vaccinia related kinase 3	AF514788	VRK3	NM_016440|NM_001025778	Hs.443330///Hs.443330///Hs.443330///Hs.443330///Hs.443330
8043377	0.00440928	1.97863e-05	1.15546	down	WW domain binding protein 1	BC010012	WBP1	NM_012477	Hs.516114///Hs.516114///Hs.516114
8053599	0.00441403	2.0768e-05	1.15865	down	WW domain binding protein 1	BC010012	WBP1	NM_012477	Hs.516114///Hs.516114///Hs.516114
8133345	0.042284	0.00226726	1.12229	up	Williams Beuren syndrome chromosome region 22	AF412034	WBSCR22	NM_017528	Hs.647063///Hs.647063///Hs.647063///Hs.647063
7973545	0.00484779	2.52477e-05	1.26498	up	WD repeat domain 23	AF267858	WDR23	NM_025230|NM_181357	Hs.525251///Hs.525251///Hs.525251///Hs.525251///Hs.525251///Hs.525251///Hs.525251
7924582	0.0217984	0.000655047	1.13791	down	WD repeat domain 26	AY221751	WDR26	NM_025160|NM_001115113	Hs.497873///Hs.497873///Hs.497873///Hs.497873///Hs.497873
8019523	0.02535	0.00087861	1.28858	up	WDR45-like	BC007838|CR456770	WDR45L	NM_019613	Hs.132161///Hs.132161///Hs.132161///Hs.132161///Hs.132161
8125671	0.0153053	0.000348204	1.2435	up	WD repeat domain 46	AK292616	WDR46	NM_005452	Hs.520063///Hs.520063///Hs.520063///Hs.520063///Hs.520063
8178939	0.0178722	0.000457906	1.24261	up	WD repeat domain 46	AK292616	WDR46	NM_005452	Hs.520063///Hs.520063///Hs.520063///Hs.520063///Hs.520063
8108593	0.00434515	1.92254e-05	1.38162	up	WD repeat domain 55	AK025355	WDR55	NM_017706	Hs.286261///Hs.286261///Hs.286261
7914334	0.0399653	0.00207086	1.22492	up	WD repeat domain 57 (U5 snRNP specific)	EF011621	WDR57	NM_004814	Hs.33962///Hs.33962///Hs.33962///Hs.33962
7938364	0.0330749	0.0014825	1.30841	down		BX641032	WEE1
8150287	0.0271761	0.000996397	1.22948	down	Wolf-Hirschhorn syndrome candidate 1-like 1	AF332469	WHSC1L1	NM_023034|NM_017778	Hs.700599///Hs.700599///Hs.700599///Hs.700599///Hs.700599
7963965	0.0265092	0.000943736	1.15531	up	within bgcn homolog (Drosophila)	BC006135	WIBG	NM_032345	Hs.505687///Hs.505687///Hs.505687///Hs.505687
7952953	0.0245523	0.000813621	1.26434	down	WNK lysine deficient protein kinase 1	AF061944	WNK1	NM_018979	Hs.356604///Hs.356604///Hs.356604///Hs.356604///Hs.356604
8073457	0.0225906	0.000701943	1.27351	up	X-ray repair complementing defective repair in Chinese hamster cells 6 (Ku autoantigen, 70kDa)	BC008343	XRCC6	NM_001469	Hs.292493///Hs.292493///Hs.292493///Hs.292493
7900585	0.028411	0.00109912	1.1231	up	Y box binding protein 1	BC098435	YBX1	NM_004559	Hs.473583///Hs.473583///Hs.473583///Hs.473583///Hs.473583
8132580	0.02537	0.000880473	1.35024	up		BC007319	YKT6	NM_006555	Hs.520794///Hs.520794///Hs.520794
7915084	0.0366112	0.00177005	1.37193	up	yrdC domain containing (E. coli)	AY172561	YRDC	NM_024640	Hs.301564///Hs.301564///Hs.301564
8067221	0.0148922	0.000332341	1.29719	up	Z-DNA binding protein 1	AK128405	ZBP1	NM_030776	Hs.302123///Hs.302123///Hs.302123///Hs.302123///Hs.302123///Hs.302123
7912675	0.0391691	0.00199664	1.1917	up	zinc finger and BTB domain containing 17	BC126163	ZBTB17	NM_003443	Hs.433764///Hs.433764///Hs.433764///Hs.433764///Hs.433764
8178988	0.0407536	0.00214315	1.09805	up	zinc finger and BTB domain containing 22	BC018541	ZBTB22	NM_005453	Hs.206770///Hs.206770///Hs.206770///Hs.206770///Hs.206770///Hs.206770
8039791	0.0207106	0.000612262	1.14863	up	zinc finger and BTB domain containing 45	BC024738	ZBTB45	NM_032792	Hs.515662///Hs.515662///Hs.515662
7905854	0.0271761	0.000997011	1.16198	up	zinc finger and BTB domain containing 7B	BC012070	ZBTB7B	NM_015872	Hs.700874///Hs.700874///Hs.700874///Hs.700874///Hs.700874
7956162	0.0295123	0.0012052	1.12486	up	zinc finger CCCH-type containing 10	BC018708	ZC3H10	NM_032786	Hs.632706///Hs.632706///Hs.632706
7999496	0.0339515	0.00156067	1.21636	down	zinc finger CCCH-type containing 7A	AY163807	ZC3H7A	NM_014153	Hs.371856///Hs.371856///Hs.371856///Hs.371856
8064156	0.00441403	2.15237e-05	1.20586	up	zinc finger, CCCH-type with G patch domain	AK074961	ZGPAT	NM_032527|NM_181485|NM_001083113	Hs.590868///Hs.590868///Hs.590868///Hs.590868///Hs.590868///Hs.590868///Hs.590868///Hs.590868///Hs.590868
8000399	0.0357169	0.0017132	1.08114	down	zinc finger with KRAB and SCAN domains 2	BC130007	ZKSCAN2	NM_001012981	Hs.513451///Hs.513451///Hs.513451
8006377	0.0225895	0.000700685	1.12768	down	zinc finger protein 207	BC002372	ZNF207	NM_001098507|NM_003457|NM_001032293	Hs.706835///Hs.706835///Hs.706835///Hs.706835///Hs.706835///Hs.706835///Hs.706835///Hs.706835///Hs.706835
8029347	0.0398467	0.00205138	1.12744	up	zinc finger protein 230	BC050340	ZNF230	NM_006300	Hs.193583///Hs.193583///Hs.193583///Hs.193583
8153920	0.0399372	0.00205859	1.23188	up	zinc finger protein 250	BC017091	ZNF250	NM_021061|NM_001109689	Hs.532277///Hs.532277///Hs.532277///Hs.532277///Hs.532277///Hs.532277
8031871	0.045749	0.00257031	1.14143	up	zinc finger protein 274	AB029150	ZNF274	NM_133502|NM_016325|NM_016324	Hs.83761///Hs.83761///Hs.83761///Hs.83761///Hs.83761///Hs.83761///Hs.83761
8170635	0.00871543	0.000110464	1.31143	down	zinc finger protein 275	AK122976|AL833683	ZNF275	NM_001080485	Hs.348963///Hs.348963///Hs.348963///Hs.348963///Hs.348963///Hs.348963
8141305	0.0327196	0.00145072	1.35026	up	zinc finger protein 394	AY642122	ZNF394	NM_032164	Hs.386324///Hs.386324///Hs.386324
8021756	0.0320997	0.00140844	1.24953	down	zinc finger protein 407	AK000314	ZNF407	NM_017757	Hs.536490///Hs.536490///Hs.536490///Hs.536490
7939699	0.0174487	0.000439898	1.09305	up	zinc finger protein 408	AF346626	ZNF408	NM_024741	Hs.656931///Hs.656931///Hs.656931
8143702	0.0203459	0.000580455	1.10114	up	zinc finger protein 425	AY621067	ZNF425	NM_001001661
7998967	0.041232	0.00218728	1.12921	up	zinc finger protein 434	AY261676	ZNF434	NM_017810	Hs.592078///Hs.592078///Hs.592078///Hs.592078///Hs.592078///Hs.592078
8027345	0.0442213	0.00243213	1.15628	down	zinc finger protein 492	AB040906	ZNF492	NM_020855	Hs.232108///Hs.232108
8029188	0.0390362	0.00197907	1.10034	up	zinc finger protein 526	BC013013	ZNF526	NM_133444	Hs.137282///Hs.137282///Hs.137282
8039687	0.0320981	0.00140689	1.15838	up	zinc finger protein 552		ZNF552	NM_024762	Hs.560727///Hs.560727///Hs.560727
8024511	0.0137767	0.000283191	1.08265	up	zinc finger protein 554	BC047777	ZNF554	NM_001102651	Hs.307043///Hs.307043///Hs.307043
7998978	0.0250187	0.000849829	1.11994	down	zinc finger protein 597	BC029899	ZNF597	NM_152457	Hs.88630///Hs.88630///Hs.88630
8142730	0.0261445	0.000915785	1.15405	down	zinc finger protein 800	BC047641	ZNF800	NM_176814	Hs.159006///Hs.159006///Hs.159006///Hs.159006///Hs.159006
7970376	0.00323252	8.04518e-06	1.24046	down	zinc finger protein 828	AK096346	ZNF828	NM_032436	Hs.7542///Hs.7542///Hs.7542
7933707	0.029353	0.00118646	1.11733	up	ZW10 interactor	AK093808	ZWINT	NM_032997|NM_007057|NM_001005413	Hs.591363///Hs.591363///Hs.591363///Hs.591363///Hs.591363///Hs.591363///Hs.591363
8173201	0.0277141	0.00103963	1.21434	down	zinc finger, X-linked, duplicated A	BC059356	ZXDA	NM_007156	Hs.591214///Hs.591214///Hs.591214
8076449	0.0240679	0.000785365	1.24896	up	similar to CGI-96	AK098201	dJ222E13.2	NR_002184	Hs.655018///Hs.655018///Hs.655018
8091806	0.0442162	0.00242258	1.32693	up	similar to ribosomal protein L23A | ribosomal protein L23a | ribosomal protein L23a-like	BC014459|uc002cgx.1	hCG_16001|RPL23A|hCG_2001000	NM_001093758|NM_001101668|XR_039363|XR_037098|XR_018553|XR_015270|XM_001722176	Hs.708100///Hs.419463///Hs.655367///Hs.655367///Hs.655367///Hs.655367///Hs.655367///Hs.655367///Hs.655367///Hs.655367///Hs.655367///Hs.655367///Hs.655367///Hs.655367///Hs.655367///Hs.655367///Hs.655367///Hs.655367///Hs.655367///Hs.655367///Hs.655367///Hs.655367///Hs.655367///Hs.655367
8130403	0.0417219	0.00222676	1.30433	up	hCG21078		hCG_21078	NM_001089587
8073309	0.0119391	0.000219006	1.28614	down	hypothetical LOC402469	AF336880|uc003flu.1	tcag7.1056
7897293	0.00741659	7.82781e-05	1.23182	down
7897422	0.0156981	0.000364652	1.20818	down
7898723	0.0487284	0.00289377	1.13398	down
7898856	0.00645588	6.02105e-05	1.2659	down
7899069	0.0248167	0.000831531	1.09457	down
7899909	0.0317003	0.00134562	1.40997	down
7899955	0.0399653	0.00206375	1.27121	down
7901744	0.0395989	0.00202949	1.13573	down
7902203	0.0275563	0.00102168	1.08049	down
7902223	0.0319953	0.00139538	1.11454	down
7902493	0.0129047	0.000257534	1.23196	down
7902911	0.0497987	0.00300107	1.14533	down
7905037	0.0103425	0.000159993	1.19267	up
7906753	0.00637904	5.42169e-05	1.25062	up
7907351	0.00180904	1.5115e-06	1.29941	up
7907788	0.0103425	0.000160688	1.16622	up
7907962	0.0147471	0.000325991	1.18558	down
7909811	0.0396977	0.00204005	1.1473	down
7910377	0.00369874	1.32174e-05	1.53547	up
7910676	0.0225906	0.0007028	1.11522	down
7911047	0.0379863	0.00189082	1.15021	up
7911341	0.0491584	0.00293179	2.46499	down				NC_001807
7912535	0.0346727	0.00161402	1.35374	down
7912627	0.0180408	0.000469902	1.07687	down
7913665	0.0101779	0.000156208	1.2709	down
7915202	0.0455466	0.00253375	1.09818	up
7918365	0.0216296	0.000645986	1.21045	down
7918550	0.028448	0.00110628	1.09303	down
7918911	0.0386722	0.00194813	1.42086	up
7919969	0.0292904	0.00117187	1.47786	up
7922299	0.0226391	0.000705794	1.23232	down
7922684	0.0380152	0.00190453	1.1175	down
7922752	0.0131586	0.00026584	1.31716	down
7923436	0.0146285	0.000317048	1.31868	down
7924386	0.00492288	2.68928e-05	1.22594	down
7924893	0.0440543	0.00241012	1.28183	up
7925244	0.028411	0.00110124	1.3067	down
7925442	0.0347399	0.00162037	1.12228	down
7925446	0.0423516	0.00227598	1.16019	down
7925509	0.0271496	0.000989785	1.33887	down
7925587	0.027674	0.00103441	1.12494	down
7927527	0.0355253	0.00168934	1.19592	down
7929332	0.00441403	2.04352e-05	1.25274	down
7932883	0.0313309	0.0013204	1.33136	down
7933080	0.0153053	0.000349179	1.54641	down
7933593	0.0355253	0.00168571	1.19431	down
7934959	0.0174926	0.00044181	1.12844	up		AF480550
7936639	0.00629104	5.30608e-05	1.44135	down
7937198	0.0248752	0.000840372	1.15656	down		BC047942
7937876	0.00558051	3.96571e-05	1.18362	up		BC010426|AL080194
7938685	0.00440928	1.99156e-05	1.37834	up
7940020	0.0399372	0.00205972	1.12482	down
7941795	0.0380103	0.00189736	1.14896	up
7942820	0.00788019	8.71663e-05	1.42771	down
7942877	0.0291563	0.00116373	1.18465	down
7943195	0.00567778	4.32826e-05	1.1468	down
7944300	0.00849485	0.000101796	1.17649	up
7944867	0.00767723	8.44096e-05	1.79914	up
7945069	0.0261975	0.000922474	1.17891	up
7945158	0.0241658	0.000790789	1.3412	down
7946849	0.0100262	0.000148442	1.58164	down
7947740	0.00927076	0.000126939	1.09921	up
7947989	0.0178722	0.00045881	1.25962	down
7950370	0.0240679	0.000785034	1.27628	down
7950423	0.0108271	0.000178147	1.2578	down
7951089	0.0059742	4.7635e-05	1.1356	down
7951091	0.00857025	0.000105723	1.42334	up
7951824	0.0246145	0.000817702	1.16063	down
7952671	0.00723532	7.44813e-05	1.13229	down
7954602	0.0172735	0.000430061	1.20439	down
7956908	0.0157019	0.000366082	1.4031	down
7958011	0.00871543	0.000110193	1.47459	down
7958423	0.00492288	3.04035e-05	1.13641	down
7960863	0.0109768	0.000184658	1.23039	down
7961363	0.0104148	0.000166424	1.22127	down
7963052	0.0318418	0.00137033	1.12166	down
7964718	0.0194146	0.000536442	1.1957	down
7967032	0.000152372	1.40454e-08	1.2576	down
7967452	0.0221625	0.000672117	1.38309	up
7968798	0.0171532	0.000425332	1.18252	down
7970542	0.0461015	0.00259649	1.14684	down
7972253	0.00492288	2.9172e-05	1.1353	down
7972257	0.0482682	0.00282358	1.10764	down
7972663	0.0174487	0.000439502	1.24409	down
7972733	0.0411185	0.0021725	1.14338	up
7973054	0.000387719	1.07218e-07	1.6605	up
7974314	0.0376464	0.00186523	1.35351	down
7976642	0.0262926	0.000934248	1.17163	down		U88895
7979862	0.00864336	0.000108356	1.53235	down
7979980	0.000830945	4.21274e-07	1.2452	down
7980003	0.0131312	0.000264477	1.24932	down
7980700	0.0290796	0.00115128	1.42924	down
7981512	0.0194146	0.000537076	1.28571	up
7981872	0.0378037	0.00187651	1.12167	up
7982267	0.0391691	0.00199533	1.28209	up
7982356	0.0257293	0.0008965	1.29673	up
7983252	0.0206597	0.000608954	1.11848	down
7983951	0.0334001	0.00151373	1.45138	down
7984620	0.0428899	0.00231282	1.52807	up
7986442	0.0293323	0.00118203	1.27245	down
7987046	0.0276011	0.00103042	1.28903	up
7987137	0.0277141	0.00103856	1.28872	up
7987466	0.0236372	0.000754971	1.15065	down
7988346	0.0100969	0.000151242	1.24076	down
7989883	0.0146331	0.00031968	1.93882	down
7990564	0.0290712	0.00114189	1.56828	up
7991540	0.0464909	0.00262914	1.20338	down
7993017	0.0204491	0.00058998	1.19634	up
7993165	0.0313309	0.00131991	1.27342	down
7995306	0.02777	0.00104475	1.14636	down
7995328	0.00272973	4.66509e-06	1.26635	up
7995352	0.0444794	0.00245367	1.24649	up
7996260	0.00227712	3.35843e-06	2.62875	up
7998965	0.00851169	0.000102524	1.10189	down
7999406	0.00927076	0.000125598	1.15779	down
7999752	0.0313309	0.00132128	1.62577	up
8000746	0.0154201	0.000354641	1.10912	down
8000928	0.0322918	0.00142282	1.11363	down
8002262	0.00272973	4.88548e-06	1.24845	down
8002590	0.0318804	0.00137531	1.09509	up
8003066	0.0387773	0.00196237	1.33448	down
8003075	0.0189995	0.000520271	1.14414	down
8005243	0.017844	0.000455402	1.13669	down
8005628	0.0325131	0.00143721	1.26614	down
8005657	0.00740771	7.78429e-05	1.37785	down
8005749	0.0328661	0.00146479	1.10898	down
8005751	0.00957871	0.0001368	1.15681	down
8006121	0.0246145	0.000817948	1.12822	down
8006321	0.0319953	0.00139067	1.16377	up
8008644	0.0199895	0.000556467	1.66634	down
8010084	0.00394906	1.45608e-05	1.30871	down
8013309	0.0418528	0.00223567	1.06723	up		BC029877
8015804	0.0330749	0.00148324	1.25594	down
8016431	0.0144805	0.000307508	1.2131	down
8017102	0.0333115	0.00150032	1.06504	down
8018377	0.00350888	1.14823e-05	1.20522	down
8018906	0.0249874	0.000846667	1.22904	up
8020825	0.0157019	0.000366912	1.37456	down
8021440	0.00620318	5.11762e-05	1.0796	down
8022870	0.00642325	5.75597e-05	1.22896	down
8023061	0.00369294	1.29356e-05	1.32038	down
8023218	0.0103425	0.000161118	1.18951	down
8023308	0.00751172	8.0667e-05	1.1142	down
8027429	0.0426323	0.00229499	1.57485	down
8031682	0.0367219	0.00177791	1.14555	down
8035175	0.0180408	0.000469987	1.20903	up
8040101	0.0492649	0.00294495	1.11691	up
8040477	0.00403875	1.59446e-05	1.37226	down
8041170	0.0252592	0.000866586	1.41499	down		AM413034
8043032	0.0353868	0.00166326	1.15912	down
8044415	0.0249874	0.000847615	1.21214	down
8045167	0.0404592	0.00210855	1.23805	down
8045814	0.00403875	1.60083e-05	1.27178	down
8046199	0.0226391	0.000706397	1.08084	down
8047286	0.00205594	2.09704e-06	1.47924	down
8047736	0.00640586	5.4915e-05	1.40606	down
8048075	0.00642325	5.62911e-05	1.26587	down
8050350	0.00957871	0.000136858	1.44903	up
8051028	0.0250663	0.000852604	1.25122	down
8051926	0.0221793	0.000679099	1.16375	down
8052231	0.00492288	3.02663e-05	1.61192	down
8055279	0.0470635	0.00270984	1.06811	down
8056215	0.0161595	0.000389894	1.16196	up		AK093576
8056821	0.00431537	1.81855e-05	1.22556	down
8058496	0.00917032	0.000121724	1.24443	down
8061184	0.0466088	0.00264765	1.20501	up
8061562	0.0141078	0.000293898	1.34411	down
8062569	0.0370332	0.00181436	1.43896	up
8064842	0.0161595	0.000389108	1.10092	down
8065069	0.0333115	0.00150153	1.14392	down
8065194	0.0456265	0.00254901	1.13213	down
8065903	0.0084034	9.7371e-05	1.20858	down
8065990	0.02535	0.000877468	1.27543	up
8066391	0.00567778	4.39631e-05	1.56997	down
8066567	0.0180331	0.000465434	1.25084	up
8067183	0.000830945	3.99873e-07	1.21395	down
8068786	0.0317113	0.00135291	1.13485	down
8069666	0.0286471	0.00111832	1.12602	down
8070169	0.00323252	7.42654e-06	1.21869	up
8071593	0.0279914	0.00106434	1.38301	up
8073511	0.00870654	0.000109549	1.2973	down
8075633	0.0120304	0.000222344	1.18477	down
8076509	0.0369311	0.00179575	1.12283	down
8077169	0.00728368	7.62038e-05	1.14835	down
8080909	0.0442162	0.00242306	1.36003	up
8081030	0.0237218	0.000759273	1.07151	up
8082246	0.0239825	0.000779263	1.20979	down
8083445	0.0446904	0.00247291	1.60013	down
8084878	0.0184675	0.000488562	1.52188	down
8088768	0.029277	0.00116989	1.14547	up
8090891	0.0466088	0.00264958	1.1146	up		AK126846
8091444	0.0223813	0.000688036	1.27068	down
8091552	0.00205594	2.41237e-06	1.13775	up
8092218	0.02535	0.000877511	1.23615	down
8092957	0.0411185	0.00217036	1.27564	down
8094355	0.0346727	0.00161365	1.06677	up
8095214	0.0290712	0.00114575	1.30285	up
8096331	0.0355253	0.00167903	1.17813	down
8097470	0.0187716	0.000507086	1.13863	up
8097936	0.0407474	0.00213523	1.0998	up
8100306	0.0233038	0.000737938	1.39966	down
8100851	0.01085	0.000179024	1.18762	down
8104012	0.00327093	8.66879e-06	1.77361	down
8104461	0.00645588	5.96429e-05	1.37116	down
8104490	0.00323252	7.95234e-06	1.31186	down
8104996	0.0185218	0.000493561	1.08515	down
8105577	0.00567778	4.30148e-05	1.25005	up
8106401	0.0499387	0.00301958	1.09146	up
8107094	0.0110027	0.000187769	1.38797	up
8107406	0.0334001	0.00151784	1.17554	down
8107857	0.00272973	4.66926e-06	1.47632	up
8108013	0.00923336	0.000123503	1.27004	down
8109157	0.0143945	0.000302928	1.12568	up
8109526	0.00763992	8.27479e-05	1.68586	down
8109750	0.0386009	0.00194276	1.50588	up
8111151	0.0225319	0.00069786	1.10667	down
8111210	0.0318418	0.00137071	1.40458	up		uc003jfy.1|CR614585
8112070	0.0144805	0.0003084	1.53845	down
8112435	0.0321976	0.0014157	1.12626	down		AK128486
8115873	0.0271601	0.000991416	1.32014	down
8117118	0.0369337	0.00179758	1.13278	down
8117284	0.00353652	1.17357e-05	1.12556	down
8117653	0.028411	0.00110114	1.28937	down
8118098	0.0429407	0.00232513	1.13256	down
8120273	0.0232288	0.000734432	1.09553	down
8121739	0.0186891	0.0005039	1.13308	down
8121884	0.00642325	5.58058e-05	1.34091	down
8122742	0.00431537	1.83804e-05	1.10828	down
8124082	0.0306135	0.00126845	1.21412	up
8127658	0.0406649	0.002127	1.10389	down
8127822	0.00238926	3.74405e-06	1.32981	down
8128258	0.0222313	0.0006824	1.39838	down
8128712	6.87514e-05	3.16871e-09	1.67013	down
8130622	0.0280308	0.00106713	1.38721	up
8131385	0.017514	0.000443344	1.0708	down
8132992	0.0110027	0.000185825	1.32108	down
8133012	0.0322918	0.00142231	1.5191	down
8133219	0.0105284	0.000169351	1.28878	down
8135271	0.0442213	0.00242687	1.10844	down
8136471	0.00760726	8.20436e-05	1.6322	down
8139201	0.0109612	0.000183891	1.33024	down
8141419	0.0062715	5.20645e-05	1.18525	up
8141748	0.042284	0.00226845	1.09507	up
8143038	0.0486693	0.00287916	1.49341	down
8144119	0.0125796	0.000243509	1.19946	up
8145568	0.0062715	5.24808e-05	1.18401	down
8145776	0.0396536	0.00203596	1.17747	down
8146788	0.0201297	0.000564082	1.336	down
8147481	0.0469567	0.00270093	1.13655	down
8148196	0.00536009	3.63001e-05	1.27426	down
8149847	0.0237597	0.000763262	1.12624	up
8151743	0.0442213	0.00243013	1.08194	up
8156547	0.0275563	0.00102151	1.17671	down
8157151	0.034281	0.00157999	1.15124	down
8157939	0.0269437	0.000972341	1.31831	up
8158212	0.0121384	0.000227691	1.33788	up		AK025326
8164694	0.0319298	0.00138185	1.53605	up
8165932	0.0293019	0.00117837	1.16048	down		AY459291
8166663	0.0468146	0.00267981	1.28909	down
8173671	0.01635	0.000397356	1.18885	down
8174646	0.00902853	0.000117524	1.1581	down
8176566	0.0313309	0.00131982	1.1661	down
